# Supplementary material for: Type 2 Diabetes Causally Reduces Circulating Vitamin D Levels: A Multi-Ancestry Mendelian Randomization Study
Source: Nutrients. 2026 Jun 16;18(12):1944. doi: 10.3390/nu18121944 (PMC13305945; doi:10.3390/nu18121944)
Supplement: Supplementary file 1 [file nutrients-18-01944-s001.zip]

Archive with 10 entries (10 files):
- Supplementary Table S1.xlsx
- Supplementary Table S2.xlsx
- Supplementary Table S3.xlsx
- Supplementary Table S4.xlsx
- Supplementary Table S5.xlsx
- Supplementary Table S6.xlsx
- Supplementary Table S7.xlsx
- Supplementary Table S8.xlsx
- Supplementary Table S9.xlsx
- Supplementary Figures.pdf
