# Supplementary material for: Type 2 Diabetes Causally Reduces Circulating Vitamin D Levels: A Multi-Ancestry Mendelian Randomization Study
Source: Nutrients. 2026 Jun 16;18(12):1944. doi: 10.3390/nu18121944 (PMC13305945; doi:10.3390/nu18121944)
Supplement: Supplementary file 1 [file nutrients-18-01944-s001.zip › Supplementary Table S1.xlsx]

## Sheet: Sheet1
Supplementary Table S1: The effect of vitamin D polygenic score (extreme 4th quartiles vs 1st quartile) on cardiometabolic diseases in UK Biobank and AIDHS/SDS cohorts
	Europeans		AIDHS/SDS		South Asians		Africans
Disease	OR (95% CI)	P	OR (95% CI)	P	OR (95% CI)	P	OR (95% CI)	P
Coronary artery disease	0.96 (0.92-1.00)	0.05	0.63 (0.36-0.91)	0.11	1.16 (1.02-1.30)	0.03	0.78 (0.37-1.19)	0.23
Acute Ischemic Stroke	0.95 (0.92-0.98)	0.000686	0.65 (0.06-1.24)	0.145	0.83 (0.68-0.98)	0.182	0.81 (0.54-1.08)	0.146
AIDHS/SDS: Asian Indian Diabetic Heart Study/Sikh Diabetes Study
