# Supplementary material for: Type 2 Diabetes Causally Reduces Circulating Vitamin D Levels: A Multi-Ancestry Mendelian Randomization Study
Source: Nutrients. 2026 Jun 16;18(12):1944. doi: 10.3390/nu18121944 (PMC13305945; doi:10.3390/nu18121944)
Supplement: Supplementary file 1 [file nutrients-18-01944-s001.zip › Supplementary Table S2.xlsx]

## Sheet: Sheet1
Supplementary Table S2a: The effect of vitamin D polygenic score on cardiometabolic traits in UK Biobank and AIDHS/SDS cohorts
	Europeans			AIDHS/SDS			South Asians			Africans
Trait	Beta	SE	P	Beta	SE	P	Beta	SE	P	Beta	SE	P
Waist	3.6e-05	1.2e-05	0.00439046	0.0015	0.0042	0.7291	-0.00977791	0.00132187	1.51518e-13	-0.0104632	0.00172546	1.47859e-09
Waist-to-hip ratio	-0.00838514	0.00129291	8.84772e-11	0.0034	0.0084	0.6856	0.0394784	0.126187	0.754397	-0.316462	0.176211	0.0725979
Body mass index	2e-05	1e-05	0.186	-0.10901	0.0348	0.0017	-0.0133	0.0017	2.58e-14	0.0136	0.0021	3.24e-10
Systolic blood pressure	1.9e-05	4.5e-06	9.64577e-06	0.0015	0.0042	0.7291	0.0002	0.0003	0.496	0.00409388	0.000589709	4.64806e-12
Diastolic blood pressure	4.3e-05	7.8e-06	3.22558e-08	0.0034	0.0084	0.6856	0.0003	0.0004	0.5387	0.00609744	0.00100207	1.30252e-09
Glucose	-0.000285876	0.000465626	0.539241	-0.0837	0.2719	0.06707	0.0716529	0.0345513	0.0381293	-0.119484	0.0556659	0.0319214
AIDHS/SDS: Asian Indian Diabetic Heart Study/Sikh Diabetes Study

## Sheet: Sheet2
Supplementary Table S2b: The effect of vitamin D polygenic score on cardiometabolic diseases in UK Biobank and AIDHS/SDS cohorts
	Europeans		AIDHS/SDS		South Asians		Africans
Disease	OR (95% CI)	P	OR (95% CI)	P	OR (95% CI)	P	OR (95% CI)	P
Type 2 diabetes	0.99(0.98-1.00)	0.167055	0.91(0.51-1.31)	0.3842	1.02(0.98-1.06)	0.330737	0.91(0.85-0.98)	0.00962401
Coronary artery disease	0.99(0.98-1.00)	0.0793794	0.97(0.51-1.43)	0.9045	1.03(0.99-1.07)	0.0687038	0.93(0.84-1.01)	0.0890902
Acute Ischemic Stroke	0.99(0.98-1.00)	0.00104	0.22(-1.74-2.18)	0.127	0.98(0.94-1.02)	0.402	0.93(0.86-0.99)	0.0133
AIDHS/SDS: Asian Indian Diabetic Heart Study/Sikh Diabetes Study
