# Supplementary material for: Type 2 Diabetes Causally Reduces Circulating Vitamin D Levels: A Multi-Ancestry Mendelian Randomization Study
Source: Nutrients. 2026 Jun 16;18(12):1944. doi: 10.3390/nu18121944 (PMC13305945; doi:10.3390/nu18121944)
Supplement: Supplementary file 1 [file nutrients-18-01944-s001.zip › Supplementary Table S3.xlsx]

## Sheet: Europeans
Supplementary Table S3a: The T2D risk SNPs used for univariate two-sample MR in Europeans
Predictor	SNP	Genes	Minor Allele	Major Allele	MAF
3:23494496-SNV	rs7610906	UBE2E2	A	C	0.331954
12:4401472-SNV	rs142394917	CCND2	A	G	0.00350072
9:22139220-SNV	rs10811663	CDKN2B-AS1	A	G	0.0639812
19:7970154-SNV	rs55933149	MAP2K7	C	CT	0.382596
15:77848806-SNV	rs12901130	HMG20A	C	T	0.249399
8:145510507-SNV	rs4977200	HSF1	A	G	0.3828
1:214150821-SNV	rs79687284	PROX1-AS1	C	G	0.0346523
17:40789038-SNV	rs112581665	TUBG1	T	C	0.284153
20:43042364-SNV	rs1800961	HNF4A	T	C	0.0310408
12:4384844-SNV	rs76895963	CCND2	G	T	0.0140838
10:94499577-SNV	rs2488071	EXOC6	A	G	0.463295
5:53283630-SNV	rs1694068	ARL15	T	A	0.381536
2:111935060-SNV	rs10669943		ACTTT	A	0.468509
19:46301456-SNV	rs35226705	RSPH6A	C	A	0.459878
11:63957835-SNV	rs11231721	STIP1	A	G	0.0586166
6:7267582-SNV	rs2842363	RREB1	G	A	0.379566
7:44219074-SNV	rs1303722	GCK	T	C	0.494448
9:136149229-SNV	rs505922	ABO	C	T	0.317533
20:42999630-SNV	rs6103716	HNF4A	C	A	0.303407
12:4347455-SNV	rs190243882	CCND2	C	A	0.00413818
17:36072733-SNV	rs79587977	HNF1B	T	C	0.0669424
12:4399050-SNV	rs3217860	CCND2	G	A	0.245898
5:53321956-SNV	rs255761	ARL15	T	G	0.201526
6:139842576-SNV	rs4052908		A	AATT	0.363002
5:102338739-SNV	rs78408340	PAM	G	C	0.0095184
12:121471931-SNV	rs7965349	OASL	T	C	0.18672
3:12471862-SNV	rs1152001	PPARG	G	A	0.194897
9:22128600-SNV	rs10811658	CDKN2B-AS1	A	G	0.292744
10:94478355-SNV	rs11187146	HHEX	C	G	0.127616
3:12329195-SNV	rs2920502	PPARG	C	G	0.305777
10:116069812-SNV	rs375909341	AFAP1L2	A	G	0.000240445
4:185727110-SNV	rs55939217	ACSL1	G	C	0.143183
5:102682145-SNV	rs76160968	MACIR	G	A	0.0498423
10:114846532-SNV	rs58310420	TCF7L2	A	AG	0.218682
2:227184088-SNV	rs10933136		C	G	0.210369
3:160171453-SNV	rs6808083	TRIM59-IFT80	C	T	0.470898
1:214089174-SNV	rs548139717	PROX1-AS1	A	G	0.00450979
1:40088043-SNV	rs17343290	PABPC4	A	G	0.178791
17:36105897-SNV	rs9913260	HNF1B	A	G	0.244612
17:36104121-SNV	rs12453443	HNF1B	G	C	0.410026

## Sheet: AIDHS
Supplementary Table S3b: The T2D risk SNPs used for univariate two-sample MR in AIDHS/SDS
Predictor	SNP	Genes	Minor Allele	Major Allele	MAF
4:136304810-SNV	rs6833472	KRT18P54	T	C	0.0290625
1:154216081-SNV	rs1194581	UBAP2L	T	C	0.0165625
4:144216957-SNV	rs60442595	USP38	T	G	0.0265625
2:194336549-SNV	rs73980770	PDE11A	C	T	0.01625
11:105093455-SNV	rs77405653	OR2AL1P	A	G	0.0128125
14:54463354-SNV	rs17127137	BMP4	A	C	0.204375
1:34308305-SNV	rs6682867	CSMD2	A	C	0.0325
12:46480442-SNV	rs77334042	SLC38A1	G	T	0.0425
19:14862540-SNV	rs372051793	ADGRE2	A	G	0.0171875
11:21748082-SNV	rs77665513		C	G	0.021875
16:4814139-SNV	rs79126145	ZNF500	C	G	0.01375
4:144295025-SNV	rs56109066	GAB1	A	T	0.0509375
6:109727026-SNV	rs57919077	PPIL6	G	C	0.059375
4:144285200-SNV	rs28989215	GAB1	A	G	0.0659375
9:75113148-SNV	rs7039856	TMC1	C	G	0.0178125
3:47547037-SNV	rs117768043	ELP6	C	G	0.0671875
5:160168196-SNV	rs17058180	ATP10B	C	T	0.044375
16:57724732-SNV	rs190249789	ADGRG3	T	G	0.0175
16:4941326-SNV	rs148062485	PPL	T	C	0.00935829
5:53272834-SNV	rs144092265	ARL15	A	G	0.00635027
1:214142447-SNV	rs17762752	PROX1-AS1	G	A	0.21357
20:43003122-SNV	rs36112520	HNF4A	A	G	0.188168

## Sheet: South Asians
Supplementary Table S3c: The T2D risk SNPs used for univariate two-sample MR in South Asians
Predictor	SNP	Genes	Minor Allele	Major Allele	MAF
7:13917629-SNV	rs76852807	LINC01491	G	C	0.00615182
1:70917116-SNV	rs12562408	LOC105378793	G	A	0.00739793
6:78746361-SNV	rs142599727	LOC105377865	A	G	0.110382
12:3193897-SNV	rs10774112	TSPAN9	A	G	0.304355
18:74937461-SNV	rs11151012		T	C	0.158865
17:54265906-SNV	rs59177695	ANKFN1	G	A	0.141129

## Sheet: Africans
Supplementary Table S3d: The T2D risk SNPs used for univariate two-sample MR in Africans
Predictor	SNP	Genes	Minor Allele	Major Allele	MAF
12:53385124-SNV	rs9787998	EIF4B	G	A	0.215
12:53436855-SNV	rs10876400	TNS2-AS1	C	T	0.140
10:114717189-SNV	rs7909016	TCF7L2	G	A	0.418
