# Supplementary material for: Type 2 Diabetes Causally Reduces Circulating Vitamin D Levels: A Multi-Ancestry Mendelian Randomization Study
Source: Nutrients. 2026 Jun 16;18(12):1944. doi: 10.3390/nu18121944 (PMC13305945; doi:10.3390/nu18121944)
Supplement: Supplementary file 1 [file nutrients-18-01944-s001.zip › Supplementary Table S4.xlsx]

## Sheet: Sheet1
Supplementary Table S4: Horizontal pleiotropy and Cochrane Q-statistics of the effect of T2D risk SNPs on vitamin D levels in univariate two-sample MR
	Pleiotropy			Q-statistics
Cohort	Beta	SE	P	Q stats	P	N
Europeans	-1e-05	0.001	0.99	0.28	0.99	6
AIDHS/SDS	-0.001	0.04	0.98	0.77	0.98	6
South Asians	-0.0001	0.01	0.99	0.18	0.98	6
Africans	-0.007	0.07	0.94	0.84	0.33	3
