# Supplementary material for: Type 2 Diabetes Causally Reduces Circulating Vitamin D Levels: A Multi-Ancestry Mendelian Randomization Study
Source: Nutrients. 2026 Jun 16;18(12):1944. doi: 10.3390/nu18121944 (PMC13305945; doi:10.3390/nu18121944)
Supplement: Supplementary file 1 [file nutrients-18-01944-s001.zip › Supplementary Table S5.xlsx]

## Sheet: VitD
Supplementary Table S5a: The association of variants from top vitamin D genes with vitamin D levels in UK Biobank Europeans
			Entire cohort (N=459,143)				Without VitD Supplements (N =441,456)
Predictor	SNP	Gene	MAF	Beta	SE	P	MAF	Beta	SE	P
4:71741727:C:T	rs575249750	GC	0.00142272	-0.110796	0.0131426	3.45762e-17	0.00142216	-0.108944	0.0134429	5.32197e-16
4:71742398:T:C	rs705117	GC	0.147881	0.0157087	0.00139202	1.57512e-29	0.147933	0.0156923	0.00142367	3.00666e-28
4:71747914:G:A	rs138541816	GC	0.00228328	-0.0574237	0.0103624	3.00007e-08	0.00228211	-0.0553329	0.0106046	1.81118e-07
4:71750901:C:A	rs560384646	GC	0.0104878	-0.0562177	0.00499687	2.32286e-29	0.0104775	-0.0552932	0.00511176	2.88913e-27
4:71752094:G:A	rs775147797	GC	0.000618176	-0.121926	0.0199317	9.5315e-10	0.000624145	-0.121734	0.0202853	1.96176e-09
4:71753890:A:G	rs572721954	GC	0.00390177	-0.0704728	0.00793512	6.64413e-19	0.00390068	-0.0675871	0.00811799	8.41687e-17
4:71754278:C:A	rs190972001	GC	0.00354505	-0.0569244	0.00831584	7.64179e-12	0.00354567	-0.0568632	0.00850525	2.30194e-11
4:71755071:T:C	rs76803094	GC	0.0220057	0.0201657	0.00336086	1.9729e-09	0.0220237	0.020732	0.00343572	1.59835e-09
4:71755335:A:G	rs111227171	GC	0.0293531	0.034341	0.00293415	1.23123e-31	0.0294022	0.0341929	0.00299813	4.00077e-30
4:71760306:A:C	rs191472623	GC	0.00281367	-0.0570526	0.00935587	1.07458e-09	0.00281835	-0.055958	0.00955899	4.80366e-09
4:71760371:A:C	rs222003	GC	0.0691822	0.0125009	0.00195676	1.67586e-10	0.0692241	0.0124182	0.00200114	5.45566e-10
4:71760386:T:A	rs222004	GC	0.441005	-0.0593147	0.000985475	0	0.440917	-0.0594436	0.00100801	0
4:71770500:T:C	rs181077922	GC	0.00360382	-0.0716961	0.00827305	4.48237e-18	0.00359268	-0.0718353	0.00847284	2.29269e-17
4:71772393:A:C	rs114795365	GC	0.0278798	0.0244316	0.00300413	4.21064e-16	0.0278474	0.0239416	0.00307421	6.83026e-15
4:71773303:G:C	rs556863826	GC	0.00166029	-0.103289	0.0121589	1.98619e-17	0.00165563	-0.102263	0.0124517	2.16728e-16
4:71773490:C:T	rs62302166	GC	0.0626487	-0.0641902	0.00204014	4.91372e-217	0.0626562	-0.0637994	0.00208606	3.4761e-205
4:71777380:T:C	rs114585970	GC	0.00863007	0.0305809	0.00535136	1.10035e-08	0.0086734	0.0317023	0.00545798	6.31048e-09
4:71779569:A:G	rs72607829	GC	0.0441972	0.0199419	0.00240278	1.04838e-16	0.0442031	0.019693	0.00245656	1.0909e-15
4:71781410:A:C	rs57962813	GC	0.0480459	0.0229664	0.00232658	5.57587e-23	0.0480065	0.0229776	0.00238008	4.74752e-22
4:71783222:G:A	rs114737000	GC	0.0311561	-0.0552151	0.00284647	8.78126e-84	0.0311125	-0.0562822	0.00291313	3.96338e-83
4:71783331:C:A	rs221999	GC	0.287772	-0.0650438	0.00108748	0	0.287643	-0.0650245	0.00111249	0
4:71785255:C:T	rs149236254	GC	0.00392383	-0.0591824	0.00791976	7.86859e-14	0.00391704	-0.0615006	0.00810531	3.26332e-14
4:71786213:A:G	rs147988871	GC	0.00617113	-0.0593205	0.00632227	6.45522e-21	0.00618317	-0.0571646	0.0064599	8.85377e-19
4:71792134:G:A	rs558199676	GC	0.00359396	-0.0713443	0.0083018	8.43962e-18	0.00357756	-0.0728573	0.00850798	1.09955e-17
4:71793909:G:A	rs151012457	GC	0.00904253	-0.0503364	0.0052352	6.94737e-22	0.0090405	-0.0515807	0.00535391	5.76379e-22
4:71794526:G:A	rs181823798	GC	0.00530807	0.0390946	0.00680273	9.09567e-09	0.00531072	0.0406916	0.00695566	4.91549e-09
4:71794531:A:T	rs144616029	GC	0.0180626	0.0425064	0.00371884	2.99163e-30	0.0181111	0.0423899	0.00379686	6.1474e-29
4:71794757:G:T	rs141618049	GC	0.00541437	-0.042665	0.00675494	2.68495e-10	0.00540787	-0.0439071	0.00691761	2.19569e-10
4:71797897:C:T	rs534751081	GC	0.000858319	-0.090885	0.0169392	8.08219e-08	0.000847528	-0.0925033	0.0174325	1.1188e-07
4:71797978:G:A	rs190409336	GC	0.00309535	-0.0542647	0.00891134	1.1343e-09	0.00311135	-0.0560872	0.00908873	6.78944e-10
4:71798309:A:G	rs114835516	GC	0.0212355	0.0185398	0.00344336	7.2801e-08	0.021229	0.0184538	0.00352147	1.60327e-07
4:71799255:T:C	rs74706296	GC	0.095374	0.0146148	0.00171429	1.5295e-17	0.0953727	0.0147211	0.00175341	4.64737e-17
4:71802445:G:A	rs77317329	GC	0.0163234	-0.0546004	0.00390064	1.64483e-44	0.0162922	-0.053849	0.00399251	1.89194e-41
4:71803944:A:C	rs76781122	GC	0.0239605	0.0198934	0.0032333	7.62663e-10	0.0240185	0.0191179	0.00330196	7.04933e-09
4:71804376:A:C	rs35096193	GC	0.273901	0.030324	0.00111457	7.46142e-163	0.273959	0.0302783	0.00113974	2.29631e-155
4:71805414:T:C	rs575545701	GC	0.000803901	-0.107918	0.017487	6.77804e-10	0.000808537	-0.108319	0.0178318	1.24488e-09
4:71806105:C:A	rs1844885	GC	0.181877	0.0186058	0.00128122	9.03934e-48	0.181941	0.0185861	0.0013101	1.13506e-45
4:71806191:A:G	rs114868576	GC	0.0331806	-0.0584316	0.00277928	4.44882e-98	0.0331795	-0.0585387	0.00284316	3.82928e-94
4:71806441:A:G	rs11939173	GC	0.471768	-0.0418111	0.000983333	0	0.471667	-0.0418572	0.00100572	0
11:14855931:C:A	rs17487995	PDE3B	0.0388364	0.0314934	0.0025537	6.14344e-35	0.0388831	0.0315398	0.00260984	1.28519e-33
11:14859614:C:T	rs73418667	PDE3B	0.0886794	0.0225844	0.00173955	1.55596e-38	0.0886735	0.0218025	0.00177944	1.65351e-34
11:14860924:T:C	rs201501563	PDE3B	0.0662958	-0.0165657	0.00238477	3.75179e-12	0.0661741	-0.0160202	0.00243991	5.1788e-11
11:14863516:A:G	rs118037158	PDE3B	0.0338026	0.0192011	0.0027374	2.31356e-12	0.0338447	0.0187265	0.00279828	2.20218e-11
11:14863563:T:G	rs146436509	PDE3B	0.0449422	-0.0207739	0.00239974	4.87102e-18	0.0449725	-0.0210957	0.00245348	8.1181e-18
11:14864661:G:A	rs186549049	PDE3B	0.00216473	-0.135756	0.0106482	3.19985e-37	0.00215285	-0.136081	0.0109191	1.21268e-35
11:14871174:C:T	rs374087719	PDE3B	0.00527683	0.0408206	0.00682389	2.20566e-09	0.00527179	0.0398605	0.0069806	1.12931e-08
11:14879168:A:G	rs140424660	CYP2R1	0.00755683	0.04772	0.00571547	6.88922e-17	0.00753501	0.0456405	0.00585549	6.48249e-15
11:14879385:A:G	rs117913124	CYP2R1	0.0268292	-0.154617	0.00304944	0	0.0268366	-0.151476	0.0031199	0
11:14882090:A:T	rs11023374	CYP2R1	0.267364	-0.026472	0.00111627	3.07113e-124	0.26728	-0.0263434	0.00114159	9.61794e-118
11:14882676:A:T	rs12291909	CYP2R1	0.0705744	-0.0204173	0.0019463	9.64641e-26	0.0704972	-0.0199002	0.00199168	1.66839e-23
11:14890871:C:T	rs7129781	CYP2R1	0.0777678	-0.0393498	0.00184443	6.16952e-101	0.0778555	-0.0380761	0.00188557	1.24121e-90
11:14891027:T:G	rs117576073	CYP2R1	0.0128614	-0.0609294	0.00437751	4.98792e-44	0.0128164	-0.060823	0.00448525	6.99707e-42
11:14892029:A:G	rs12794714	CYP2R1	0.422406	-0.0324006	0.000998609	1.20639e-230	0.42227	-0.0320046	0.00102109	2.18213e-215
11:14892099:A:G	rs202122669	CYP2R1	0.000373767	0.140585	0.0256179	4.07239e-08	0.000368728	0.134596	0.0263765	3.347e-07
11:14893332:C:A	rs10741657	CYP2R1	0.402651	0.0354055	0.0010049	1.59027e-271	0.402737	0.0350028	0.00102776	7.27639e-254
11:71440237:C:T	rs117482860	DHCR7	0.00474972	-0.0388281	0.00719697	6.85358e-08	0.00472456	-0.0405261	0.00737816	3.96056e-08
11:71444219:A:C	rs140748737	DHCR7	0.0118304	-0.0411484	0.00457457	2.37129e-19	0.0118423	-0.0417716	0.00467579	4.1408e-19
11:71444595:C:A	rs2851693	DHCR7	0.0384217	-0.0445535	0.00256756	1.99406e-67	0.0383161	-0.0462166	0.00262838	3.48725e-69
11:71445993:C:T	rs143312372	DHCR7	0.0157073	-0.0444834	0.00398779	6.84032e-29	0.0156508	-0.0469613	0.00408618	1.45133e-30
11:71446821:A:G	rs139168803	DHCR7	0.0107962	0.0797918	0.00481141	9.53975e-62	0.01082	0.0811658	0.00491496	3.04676e-61
11:71447626:G:A	rs12573951	DHCR7	0.0521433	-0.025093	0.00222673	1.88534e-29	0.0521378	-0.0251848	0.00227694	1.96239e-28
11:71449349:A:G	rs4944949	DHCR7	0.245231	-0.0428694	0.00114602	9.69258e-306	0.244955	-0.0443078	0.00117224	0
12:95971894:G:A	rs7976204	HAL	0.238166	-0.0078064	0.00117161	2.68634e-11	0.238082	-0.0080842	0.00119863	1.53745e-11
12:95977953:T:C	rs61937878	HAL	0.00628033	0.0581985	0.00625794	1.41147e-20	0.00626862	0.0594312	0.00640466	1.71299e-20
12:95986028:A:G	rs3213737	HAL	0.424852	0.0182453	0.000999038	1.74898e-74	0.42488	0.0187198	0.00102168	5.86959e-75
12:95988866:G:A	rs7308827	HAL	0.178404	-0.0150552	0.00129647	3.60069e-31	0.178288	-0.0158405	0.00132685	7.5585e-33
12:95988924:T:C	rs2268518	HAL	0.230716	0.0120012	0.00118044	2.81101e-24	0.230719	0.0125667	0.0012072	2.25316e-25
12:95989160:T:C	rs12307364	HAL	0.237625	0.00914233	0.00116275	3.76965e-15	0.237517	0.00894918	0.00118927	5.28595e-14
12:95990567:A:T	rs17676826	HAL	0.322188	-0.00818876	0.00106152	1.22038e-14	0.321977	-0.00868301	0.00108584	1.28272e-15
12:95993080:A:G	rs10492227	HAL	0.238156	0.01007	0.00116837	6.78315e-18	0.238193	0.0100944	0.00119456	2.91428e-17
12:95994404:G:T	rs3741815	HAL	0.253245	-0.00811775	0.00114456	1.31968e-12	0.253269	-0.00808327	0.00117039	4.97534e-12
12:95997112:A:G	rs74620184	HAL	0.0449833	-0.0144402	0.00238615	1.43446e-09	0.0449409	-0.0146823	0.00244173	1.82194e-09
15:58439256:C:T	rs12900622	LIPC	0.152205	0.00777289	0.00137666	1.6415e-08	0.152264	0.00821038	0.00140751	5.43983e-09
15:58446224:T:C	rs12914626	LIPC	0.295188	-0.00928738	0.00108588	1.20464e-17	0.295094	-0.00962973	0.00111089	4.39435e-18
15:58450219:A:G	rs261336	LIPC	0.160942	-0.012764	0.00134485	2.2998e-21	0.16094	-0.0131753	0.00137517	9.67439e-22
15:58450532:G:T	rs11858164	LIPC	0.445983	-0.00618322	0.000994857	5.13113e-10	0.446018	-0.00624775	0.00101745	8.22744e-10
15:58548387:T:C	rs121912502	LIPC	0.00140202	-0.071933	0.0131989	5.04176e-08	0.00140577	-0.0715034	0.0134789	1.1283e-07
16:56971567:A:C	rs1532624	CETP	0.439171	-0.00720066	0.000998798	5.63271e-13	0.439105	-0.00683606	0.00102132	2.18398e-11
16:56972917:A:T	rs289713	CETP	0.186593	0.00920762	0.00127611	5.38641e-13	0.186713	0.00903367	0.00130464	4.38826e-12
19:47831077:A:G	rs4439869	CRX	0.0843983	0.0128337	0.00179345	8.32685e-13	0.084432	0.0125664	0.00183376	7.25141e-12
19:47833701:C:A	rs3760818	CRX	0.431958	0.00852966	0.000991788	7.97859e-18	0.432123	0.0085938	0.00101443	2.42952e-17
19:47839107:C:G	rs8100405	CRX	0.44617	0.00708246	0.000990112	8.49213e-13	0.446304	0.00728653	0.00101276	6.26873e-13
19:47843762:A:C	rs62128813	CRX	0.183016	0.0204673	0.00127857	1.16975e-57	0.183334	0.0206621	0.0013068	2.70719e-56
19:47844733:A:G	rs11668456	CRX	0.418093	0.0101146	0.00100124	5.44381e-24	0.418379	0.0101637	0.00102384	3.19445e-23
20:54157888:C:A	rs1570669	CYP24A1	0.342793	0.00778408	0.00104282	8.37922e-14	0.342831	0.00754334	0.00106653	1.52075e-12
20:54160353:A:T	rs751088	CYP24A1	0.186307	-0.007383	0.00128449	9.0478e-09	0.186117	-0.00764607	0.00131425	5.96701e-09
20:54166596:C:T	rs3787557	CYP24A1	0.128981	0.00871483	0.00148681	4.59262e-09	0.128863	0.00858628	0.00152129	1.66175e-08
20:54166666:C:A	rs78851953	CYP24A1	0.0248365	0.022645	0.00318541	1.17077e-12	0.0248857	0.0231941	0.00325396	1.02044e-12
20:54167113:A:G	rs2762941	CYP24A1	0.370561	-0.00649204	0.00102147	2.07894e-10	0.370494	-0.00683011	0.00104488	6.29516e-11
20:54167452:A:T	rs117884212	CYP24A1	0.0272096	-0.0165669	0.00308404	7.79796e-08	0.0271841	-0.0164155	0.00315503	1.9624e-07
20:54168073:A:T	rs2585431	CYP24A1	0.384285	-0.00613172	0.00101139	1.33989e-09	0.384376	-0.00578879	0.00103395	2.16064e-08
20:54170763:G:A	rs13038432	CYP24A1	0.070424	-0.0171245	0.00196173	2.57262e-18	0.0703714	-0.0169926	0.00200623	2.46369e-17
20:54174247:C:T	rs2762943	CYP24A1	0.0767073	-0.0195355	0.0018587	7.80589e-26	0.0767363	-0.019246	0.00190009	4.13644e-24

## Sheet: Waist
Supplementary Table S5b: The association of variants from top vitamin D genes with waist in UK Biobank Europeans
			Entire cohort (N=459,143)				Without VitD Supplements (N =441,456)
Predictor	SNP	Gene	MAF	Beta	SE	P	MAF	Beta	SE	P
4:71741727:C:T	rs575249750	GC	0.00142235	-0.182402	0.158457	0.249687	0.00142341	-0.192242	0.161505	0.233923
4:71742398:T:C	rs705117	GC	0.147815	0.000887428	0.0167883	0.957844	0.147859	0.00123873	0.0171176	0.942311
4:71747914:G:A	rs138541816	GC	0.00229151	-0.329424	0.124595	0.00819452	0.00229312	-0.334797	0.127042	0.00840603
4:71750901:C:A	rs560384646	GC	0.0105059	0.0873625	0.0601778	0.146575	0.0105051	0.0783313	0.0613577	0.201732
4:71752094:G:A	rs775147797	GC	0.000611983	-0.225148	0.24148	0.351148	0.000618215	-0.214287	0.244973	0.381719
4:71753890:A:G	rs572721954	GC	0.00390938	0.0596355	0.095584	0.532689	0.00391559	0.031574	0.0974041	0.745821
4:71754278:C:A	rs190972001	GC	0.00357386	-0.0119106	0.0998487	0.905048	0.00358012	-0.0100119	0.101739	0.921609
4:71755071:T:C	rs76803094	GC	0.02205	0.0323212	0.0404727	0.424526	0.0220581	0.0267033	0.0412623	0.517528
4:71755335:A:G	rs111227171	GC	0.0292572	-0.0302977	0.0354374	0.392572	0.0293206	-0.0237822	0.0360948	0.509973
4:71760306:A:C	rs191472623	GC	0.00280341	0.162168	0.113007	0.151281	0.00280462	0.150826	0.11519	0.190411
4:71760371:A:C	rs222003	GC	0.0690663	0.0214938	0.0236135	0.3627	0.0690881	0.0215304	0.0240785	0.37123
4:71760386:T:A	rs222004	GC	0.441306	-0.00290668	0.011934	0.807569	0.441242	-0.00120014	0.0121693	0.921439
4:71770500:T:C	rs181077922	GC	0.00360821	0.0406457	0.0996862	0.683468	0.00359831	0.0527503	0.101773	0.604241
4:71772393:A:C	rs114795365	GC	0.0278865	0.0107636	0.0362191	0.766329	0.0278633	0.00265896	0.0369465	0.942627
4:71773303:G:C	rs556863826	GC	0.00166725	0.124689	0.146274	0.393972	0.00166685	0.132093	0.149161	0.375849
4:71773490:C:T	rs62302166	GC	0.0627941	-0.00459444	0.0246006	0.851848	0.062775	-0.00476636	0.0250829	0.84929
4:71777380:T:C	rs114585970	GC	0.00863171	0.068825	0.0645324	0.28619	0.00866744	0.0516331	0.0656525	0.431598
4:71779569:A:G	rs72607829	GC	0.0442311	0.000531178	0.0289452	0.985359	0.0442514	0.00566597	0.0295011	0.847696
4:71781410:A:C	rs57962813	GC	0.0481093	0.00849801	0.0280454	0.761883	0.04806	0.0129399	0.0286067	0.651026
4:71783222:G:A	rs114737000	GC	0.0312444	-0.0246912	0.034269	0.471211	0.0312126	-0.0145079	0.034964	0.678187
4:71783331:C:A	rs221999	GC	0.288033	0.00478035	0.013164	0.716501	0.287915	0.00397557	0.0134257	0.767142
4:71785255:C:T	rs149236254	GC	0.00393571	0.00392256	0.0952941	0.967166	0.00392786	0.0436342	0.0972496	0.653661
4:71786213:A:G	rs147988871	GC	0.00619824	-0.0722235	0.0760574	0.34232	0.00621381	-0.0709	0.0774597	0.360027
4:71792134:G:A	rs558199676	GC	0.00358237	0.115265	0.100198	0.249992	0.0035704	0.126687	0.102319	0.215657
4:71793909:G:A	rs151012457	GC	0.00906583	-0.0314976	0.0630254	0.617244	0.00907392	-0.0303676	0.0642281	0.63635
4:71794526:G:A	rs181823798	GC	0.00531654	-0.0316916	0.0819478	0.698957	0.00532207	-0.0146787	0.0835187	0.860488
4:71794531:A:T	rs144616029	GC	0.018104	0.0539074	0.0447926	0.228787	0.0181497	0.0641005	0.0456006	0.159816
4:71794757:G:T	rs141618049	GC	0.00545316	-0.076239	0.0810996	0.347184	0.00544616	-0.0675009	0.0828011	0.414948
4:71797897:C:T	rs534751081	GC	0.0008597	-0.288506	0.204033	0.157358	0.000849498	-0.315266	0.209277	0.131951
4:71797978:G:A	rs190409336	GC	0.00310734	-0.0821162	0.107246	0.443869	0.00312419	-0.0943012	0.109045	0.387155
4:71798309:A:G	rs114835516	GC	0.021175	-0.0370477	0.0415735	0.372856	0.0211706	-0.0318724	0.0423879	0.452098
4:71799255:T:C	rs74706296	GC	0.0954063	0.00541357	0.0206684	0.79338	0.0954145	0.00423156	0.0210752	0.840867
4:71802445:G:A	rs77317329	GC	0.0162037	-0.00635995	0.0472133	0.892844	0.0161779	-0.0182711	0.0481773	0.704505
4:71803944:A:C	rs76781122	GC	0.0239377	-0.0645113	0.0389949	0.0980566	0.0239921	-0.0666971	0.0397067	0.0930078
4:71804376:A:C	rs35096193	GC	0.273566	-0.0274581	0.0134528	0.0412451	0.273578	-0.0269533	0.0137167	0.0494149
4:71805414:T:C	rs575545701	GC	0.000803352	0.448963	0.210874	0.03325	0.000809242	0.461839	0.214227	0.0310967
4:71806105:C:A	rs1844885	GC	0.181861	-0.0019273	0.0154518	0.900738	0.181958	-0.00298918	0.015752	0.849493
4:71806191:A:G	rs114868576	GC	0.0332516	0.0274707	0.0334903	0.412069	0.0332306	0.037854	0.0341672	0.267903
4:71806441:A:G	rs11939173	GC	0.472039	0.00661216	0.0118794	0.577795	0.471988	0.00517298	0.0121131	0.669337
11:14855931:C:A	rs17487995	PDE3B	0.0388198	-0.0159355	0.030801	0.604899	0.038862	-0.0253695	0.0313902	0.418977
11:14859614:C:T	rs73418667	PDE3B	0.0886489	-0.0795939	0.0209778	0.000148145	0.0886373	-0.0852722	0.0213936	6.72434e-05
11:14860924:T:C	rs201501563	PDE3B	0.0664908	-0.0105435	0.0287033	0.713375	0.0663703	-0.0119525	0.0292789	0.683107
11:14863516:A:G	rs118037158	PDE3B	0.0336645	-0.0489593	0.0330656	0.138695	0.0337093	-0.0528436	0.0336971	0.116836
11:14863563:T:G	rs146436509	PDE3B	0.044987	0.0505183	0.0289189	0.0806566	0.045011	0.0512314	0.0294817	0.0822579
11:14864661:G:A	rs186549049	PDE3B	0.00214571	0.703923	0.128942	4.78431e-08	0.00213718	0.723047	0.131731	4.04821e-08
11:14871174:C:T	rs374087719	PDE3B	0.00529523	0.167324	0.0821467	0.0416618	0.0052883	0.137357	0.0837999	0.101191
11:14879168:A:G	rs140424660	CYP2R1	0.00757996	-0.0618547	0.0687742	0.368446	0.00756029	-0.0481789	0.0702354	0.492736
11:14879385:A:G	rs117913124	CYP2R1	0.026846	0.116593	0.0368576	0.0015598	0.0268489	0.121231	0.0375997	0.00126314
11:14882090:A:T	rs11023374	CYP2R1	0.2675	0.0318329	0.0134648	0.0180717	0.267403	0.0312984	0.0137293	0.0226273
11:14882676:A:T	rs12291909	CYP2R1	0.0706763	-0.0121816	0.0234467	0.603381	0.0705853	-0.0149319	0.023923	0.53252
11:14890871:C:T	rs7129781	CYP2R1	0.0776525	-0.0157252	0.0222544	0.479808	0.0777278	-0.0133141	0.0226834	0.557234
11:14891027:T:G	rs117576073	CYP2R1	0.0128915	0.0170156	0.0527379	0.746965	0.0128446	0.0251121	0.0538817	0.641173
11:14892029:A:G	rs12794714	CYP2R1	0.422635	0.0229777	0.0120544	0.0566296	0.422491	0.0223161	0.0122886	0.0693721
11:14892099:A:G	rs202122669	CYP2R1	0.000372639	0.0726613	0.309283	0.814259	0.000369316	0.21984	0.316765	0.487673
11:14893332:C:A	rs10741657	CYP2R1	0.402535	0.0127907	0.0121363	0.291919	0.402645	0.014164	0.0123752	0.252397
11:71440237:C:T	rs117482860	DHCR7	0.0047439	0.0932107	0.0868344	0.283078	0.00471578	0.10858	0.0887858	0.22135
11:71444219:A:C	rs140748737	DHCR7	0.0117902	-0.021445	0.0552252	0.69778	0.011791	-0.0178587	0.0563093	0.751126
11:71444595:C:A	rs2851693	DHCR7	0.0384764	0.114713	0.0309347	0.000208732	0.0383957	0.0952886	0.0315651	0.00253798
11:71445993:C:T	rs143312372	DHCR7	0.0157211	0.0180508	0.0480554	0.707196	0.0156731	0.0103005	0.0490809	0.833771
11:71446821:A:G	rs139168803	DHCR7	0.0107954	-0.0502921	0.0580197	0.386046	0.0108176	-0.0590369	0.0590979	0.317811
11:71447626:G:A	rs12573951	DHCR7	0.0522799	-0.0343117	0.0268058	0.200541	0.0522665	-0.0317586	0.0273305	0.245228
11:71449349:A:G	rs4944949	DHCR7	0.24523	0.0111452	0.0138388	0.420615	0.244966	0.00857005	0.0141159	0.543771
12:95971894:G:A	rs7976204	HAL	0.238321	-0.0182067	0.0141262	0.197446	0.238294	-0.0167506	0.0144083	0.245008
12:95977953:T:C	rs61937878	HAL	0.0062758	-0.127969	0.0754891	0.0900381	0.00626659	-0.131128	0.0770162	0.0886431
12:95986028:A:G	rs3213737	HAL	0.424605	0.00554939	0.0120489	0.645106	0.424613	0.00647823	0.0122861	0.597999
12:95988866:G:A	rs7308827	HAL	0.178584	-0.0158483	0.0156238	0.310408	0.178508	-0.0150254	0.0159407	0.345896
12:95988924:T:C	rs2268518	HAL	0.230445	-0.0234401	0.0142363	0.0996599	0.230396	-0.0217439	0.0145176	0.134197
12:95989160:T:C	rs12307364	HAL	0.237305	0.0412265	0.0140219	0.00328074	0.237179	0.0410938	0.0142998	0.00405663
12:95990567:A:T	rs17676826	HAL	0.321966	0.0051532	0.0127993	0.687232	0.321729	0.00897756	0.0130542	0.491633
12:95993080:A:G	rs10492227	HAL	0.238151	0.0188705	0.0140901	0.180481	0.23822	0.0178203	0.0143628	0.214708
12:95994404:G:T	rs3741815	HAL	0.25349	-0.011601	0.0137931	0.400307	0.253571	-0.015468	0.0140615	0.271321
12:95997112:A:G	rs74620184	HAL	0.0450835	0.0207567	0.0287215	0.469873	0.0450197	0.0239036	0.0293073	0.414719
15:58439256:C:T	rs12900622	LIPC	0.152036	0.0176061	0.0166017	0.288918	0.152111	0.0165989	0.0169236	0.326684
15:58446224:T:C	rs12914626	LIPC	0.295969	-0.0458194	0.0130808	0.000460435	0.295853	-0.0469476	0.0133431	0.000434063
15:58450219:A:G	rs261336	LIPC	0.161581	-0.0469392	0.0161901	0.00374082	0.161546	-0.0482786	0.0165069	0.00344741
15:58450532:G:T	rs11858164	LIPC	0.446726	-0.030663	0.0119923	0.0105616	0.446746	-0.0317018	0.012228	0.00952676
15:58548387:T:C	rs121912502	LIPC	0.00141951	0.0177101	0.158154	0.910839	0.00142516	0.010538	0.160927	0.94779
16:56971567:A:C	rs1532624	CETP	0.439632	0.00854236	0.0120398	0.478008	0.439601	0.00867062	0.0122746	0.479949
16:56972917:A:T	rs289713	CETP	0.186163	-0.000944031	0.0153964	0.951108	0.186263	0.000279639	0.0156945	0.985784
19:47831077:A:G	rs4439869	CRX	0.0843619	0.00863984	0.0216369	0.689665	0.084386	0.00818717	0.0220602	0.710542
19:47833701:C:A	rs3760818	CRX	0.431864	0.01282	0.0119586	0.283707	0.432004	0.0137581	0.0121962	0.259293
19:47839107:C:G	rs8100405	CRX	0.445987	-0.0128699	0.0119366	0.28095	0.446098	-0.0133163	0.0121722	0.273961
19:47843762:A:C	rs62128813	CRX	0.182711	-0.00831466	0.0154356	0.590116	0.182994	-0.00398692	0.0157309	0.799924
19:47844733:A:G	rs11668456	CRX	0.417617	-0.00818011	0.0120716	0.498005	0.417882	-0.00427524	0.0123078	0.72832
20:54157888:C:A	rs1570669	CYP24A1	0.342986	-0.000412518	0.0125674	0.973815	0.343025	0.00327359	0.0128152	0.798378
20:54160353:A:T	rs751088	CYP24A1	0.186321	-0.0192823	0.0154874	0.213123	0.186138	-0.017046	0.015799	0.28062
20:54166596:C:T	rs3787557	CYP24A1	0.129025	-0.0191343	0.0179242	0.285743	0.128927	-0.0206823	0.0182824	0.257943
20:54166666:C:A	rs78851953	CYP24A1	0.0249724	0.0169532	0.038294	0.657975	0.0250074	0.0031763	0.0390169	0.935117
20:54167113:A:G	rs2762941	CYP24A1	0.370544	0.0132262	0.012316	0.282866	0.370462	0.0127522	0.0125608	0.309992
20:54167452:A:T	rs117884212	CYP24A1	0.0271093	0.0620353	0.0372349	0.0957036	0.027092	0.0667835	0.0379744	0.0786385
20:54168073:A:T	rs2585431	CYP24A1	0.383857	-0.00466854	0.0121937	0.70182	0.383947	-0.00784263	0.0124296	0.528064
20:54170763:G:A	rs13038432	CYP24A1	0.0702353	0.0362413	0.0236777	0.125867	0.0701805	0.0386654	0.0241451	0.109295
20:54174247:C:T	rs2762943	CYP24A1	0.0765379	0.0408239	0.0224316	0.0687709	0.076564	0.0398215	0.0228636	0.0815622

## Sheet: WHR
Supplementary Table S5c: The association of variants from top vitamin D genes with waist-to-hip ratio in UK Biobank Europeans
			Entire cohort (N=459,143)				Without VitD Supplements (N =441,456)
Predictor	SNP	Gene	MAF	Beta	SE	P	MAF	Beta	SE	P
4:71741727:C:T	rs575249750	GC	0.00142245	0.000584686	0.00158693	0.712547	0.00142351	0.000740637	0.00161652	0.646832
4:71742398:T:C	rs705117	GC	0.147819	-6.36799e-05	0.000168137	0.704882	0.147863	-7.07396e-05	0.000171336	0.679701
4:71747914:G:A	rs138541816	GC	0.00229168	-0.00149901	0.00124781	0.229631	0.00229329	-0.00148471	0.00127158	0.242967
4:71750901:C:A	rs560384646	GC	0.0105067	0.000591357	0.000602675	0.326484	0.0105058	0.000619406	0.000614135	0.313175
4:71752094:G:A	rs775147797	GC	0.000612026	0.00276312	0.00241839	0.253229	0.00061826	0.0026855	0.00245196	0.273408
4:71753890:A:G	rs572721954	GC	0.00390857	0.000460748	0.000957394	0.630338	0.00391474	0.000237424	0.000975066	0.807622
4:71754278:C:A	rs190972001	GC	0.00357412	-0.000900329	0.000999971	0.367932	0.00358038	-0.000969711	0.00101831	0.340957
4:71755071:T:C	rs76803094	GC	0.0220483	0.000815716	0.000405356	0.0441841	0.0220563	0.000768897	0.000413026	0.0626575
4:71755335:A:G	rs111227171	GC	0.0292571	0.000109846	0.000354914	0.75694	0.0293204	0.000180131	0.00036129	0.618078
4:71760306:A:C	rs191472623	GC	0.00280361	0.000568791	0.00113176	0.615264	0.00280482	0.000552826	0.00115295	0.631591
4:71760371:A:C	rs222003	GC	0.069068	6.99297e-05	0.000236492	0.767462	0.0690898	6.17594e-05	0.00024101	0.797756
4:71760386:T:A	rs222004	GC	0.441301	-2.78155e-05	0.000119523	0.815978	0.441236	-1.45225e-05	0.000121809	0.905099
4:71770500:T:C	rs181077922	GC	0.00360628	0.000863821	0.000998645	0.387043	0.00359629	0.00126343	0.00101898	0.215013
4:71772393:A:C	rs114795365	GC	0.0278874	-0.00015737	0.000362737	0.664405	0.0278642	-0.000186349	0.000369808	0.614326
4:71773303:G:C	rs556863826	GC	0.00166737	0.00148009	0.00146491	0.312324	0.00166697	0.00180533	0.00149296	0.226577
4:71773490:C:T	rs62302166	GC	0.0627921	0.000333136	0.000246383	0.176342	0.0627728	0.000345574	0.000251068	0.168694
4:71777380:T:C	rs114585970	GC	0.00863123	-6.26434e-05	0.000646325	0.922788	0.00866693	-2.26674e-05	0.000657164	0.972484
4:71779569:A:G	rs72607829	GC	0.0442321	-3.91186e-05	0.00028989	0.892657	0.0442524	-1.70112e-05	0.000295287	0.95406
4:71781410:A:C	rs57962813	GC	0.0481128	-0.000180913	0.000280872	0.519503	0.0480635	-0.000195543	0.000286327	0.494648
4:71783222:G:A	rs114737000	GC	0.0312423	0.000316519	0.000343222	0.356424	0.0312103	0.00036371	0.00034998	0.298699
4:71783331:C:A	rs221999	GC	0.288026	2.25682e-05	0.000131841	0.864084	0.287909	3.50147e-05	0.000134385	0.794435
4:71785255:C:T	rs149236254	GC	0.003936	-0.000525778	0.000954359	0.581687	0.00392814	-0.000255942	0.000973379	0.792596
4:71786213:A:G	rs147988871	GC	0.00619869	-0.00037231	0.000761706	0.624995	0.00621427	-0.000613942	0.0007753	0.428433
4:71792134:G:A	rs558199676	GC	0.00358263	0.00212651	0.00100347	0.0340773	0.00357067	0.00229487	0.00102411	0.0250369
4:71793909:G:A	rs151012457	GC	0.00906649	-0.000332284	0.000631192	0.598583	0.00907458	-0.000406348	0.000642864	0.527328
4:71794526:G:A	rs181823798	GC	0.00531583	-0.000897037	0.000820779	0.274434	0.00532132	-0.000776554	0.000836032	0.352964
4:71794531:A:T	rs144616029	GC	0.0181053	0.000242271	0.000448593	0.589149	0.018151	0.00036316	0.000456421	0.426226
4:71794757:G:T	rs141618049	GC	0.00545026	0.00043441	0.000812444	0.592861	0.00544313	0.000404566	0.00082902	0.625547
4:71797897:C:T	rs534751081	GC	0.000859762	-0.00354326	0.00204336	0.0829122	0.00084956	-0.00376505	0.00209467	0.0722656
4:71797978:G:A	rs190409336	GC	0.00310756	-0.00136692	0.00107406	0.203138	0.00312441	-0.00152742	0.00109144	0.161678
4:71798309:A:G	rs114835516	GC	0.0211731	-0.00096498	0.000416382	0.0204752	0.0211687	-0.000905345	0.000424295	0.0328627
4:71799255:T:C	rs74706296	GC	0.0954062	0.000116266	0.000207001	0.574343	0.0954141	0.000122122	0.000210953	0.562652
4:71802445:G:A	rs77317329	GC	0.0162026	8.99395e-05	0.000472866	0.849152	0.0161768	8.9217e-05	0.000482243	0.853226
4:71803944:A:C	rs76781122	GC	0.0239384	-0.00056635	0.000390538	0.147009	0.0239927	-0.000577073	0.000397437	0.146506
4:71804376:A:C	rs35096193	GC	0.273573	-0.000201067	0.000134732	0.135607	0.273586	-0.000228067	0.000137295	0.096684
4:71805414:T:C	rs575545701	GC	0.00080341	0.0032031	0.00211188	0.129342	0.000809302	0.00354541	0.00214422	0.0982354
4:71806105:C:A	rs1844885	GC	0.181862	-0.000308326	0.000154751	0.0463279	0.181959	-0.000320331	0.000157667	0.042185
4:71806191:A:G	rs114868576	GC	0.0332495	-0.000311312	0.000335422	0.353346	0.0332284	-0.000270625	0.000342005	0.428774
4:71806441:A:G	rs11939173	GC	0.472033	-0.000141498	0.000118975	0.234319	0.471983	-0.000138632	0.000121245	0.252872
11:14855931:C:A	rs17487995	PDE3B	0.0388182	-0.000148745	0.000308484	0.629677	0.0388603	-0.000236152	0.000314204	0.452298
11:14859614:C:T	rs73418667	PDE3B	0.088651	-0.000702625	0.000210096	0.000824956	0.0886392	-0.000752895	0.000214136	0.000438214
11:14860924:T:C	rs201501563	PDE3B	0.0664892	4.66904e-05	0.000287473	0.870978	0.0663702	-8.20742e-06	0.000293065	0.977658
11:14863516:A:G	rs118037158	PDE3B	0.0336647	-0.00112861	0.000331155	0.000654199	0.0337095	-0.00116232	0.000337284	0.000568734
11:14863563:T:G	rs146436509	PDE3B	0.0449858	-7.56674e-05	0.000289634	0.793898	0.0450096	-0.000110801	0.000295099	0.707312
11:14864661:G:A	rs186549049	PDE3B	0.00214587	0.00432554	0.00129136	0.000809354	0.00213734	0.00465406	0.00131853	0.000416017
11:14871174:C:T	rs374087719	PDE3B	0.0052956	0.000342342	0.000822692	0.677319	0.00528867	2.92663e-05	0.000838762	0.972166
11:14879168:A:G	rs140424660	CYP2R1	0.00758051	-0.000973372	0.000688764	0.157593	0.00756084	-0.00078114	0.000702991	0.266497
11:14879385:A:G	rs117913124	CYP2R1	0.0268457	0.00106264	0.00036914	0.00399332	0.0268486	0.00109607	0.000376354	0.00358739
11:14882090:A:T	rs11023374	CYP2R1	0.267503	0.000435352	0.000134853	0.00124521	0.267405	0.000446617	0.000137422	0.0011543
11:14882676:A:T	rs12291909	CYP2R1	0.0706759	0.000133177	0.000234824	0.570622	0.0705847	0.000182142	0.000239456	0.446868
11:14890871:C:T	rs7129781	CYP2R1	0.0776527	7.73279e-05	0.000222885	0.728636	0.0777278	8.60081e-05	0.000227051	0.704833
11:14891027:T:G	rs117576073	CYP2R1	0.0128891	0.000331593	0.000528228	0.53017	0.0128421	0.000456647	0.000539375	0.397206
11:14892029:A:G	rs12794714	CYP2R1	0.422637	0.000632391	0.000120725	1.62164e-07	0.422495	0.000632331	0.000122999	2.73494e-07
11:14892099:A:G	rs202122669	CYP2R1	0.000372666	0.0041209	0.00309742	0.183378	0.000369343	0.00478023	0.00317052	0.13163
11:14893332:C:A	rs10741657	CYP2R1	0.402531	-0.000372704	0.000121547	0.00216715	0.402639	-0.00036499	0.000123868	0.00321302
11:71440237:C:T	rs117482860	DHCR7	0.00474424	0.000503305	0.000869636	0.562756	0.00471612	0.000660721	0.000888665	0.45718
11:71444219:A:C	rs140748737	DHCR7	0.011791	-8.03244e-05	0.000553074	0.884527	0.0117918	-0.000129813	0.000563604	0.817838
11:71444595:C:A	rs2851693	DHCR7	0.0384726	0.000482658	0.000309835	0.119283	0.0383917	0.00033179	0.000315966	0.293681
11:71445993:C:T	rs143312372	DHCR7	0.01572	-0.000210593	0.000481301	0.661713	0.0156719	-0.000269831	0.000491289	0.582847
11:71446821:A:G	rs139168803	DHCR7	0.0107962	7.57919e-05	0.000581061	0.896221	0.0108184	0.00014355	0.000591516	0.808252
11:71447626:G:A	rs12573951	DHCR7	0.0522826	0.000151735	0.00026846	0.571933	0.0522692	0.000201742	0.000273557	0.460832
11:71449349:A:G	rs4944949	DHCR7	0.245226	-7.40953e-05	0.0001386	0.592928	0.244961	-7.4026e-05	0.000141293	0.600336
12:95971894:G:A	rs7976204	HAL	0.238318	0.000100105	0.000141479	0.47922	0.238291	0.000109877	0.000144222	0.446143
12:95977953:T:C	rs61937878	HAL	0.00627626	-0.000729463	0.000756015	0.334606	0.00626705	-0.000727235	0.000770863	0.345475
12:95986028:A:G	rs3213737	HAL	0.4246	-0.000103201	0.000120673	0.392437	0.424609	-0.000109519	0.000122978	0.373165
12:95988866:G:A	rs7308827	HAL	0.178586	-0.000161943	0.000156476	0.300696	0.178509	-0.000141635	0.000159557	0.374716
12:95988924:T:C	rs2268518	HAL	0.230443	-0.000205255	0.00014258	0.149988	0.230395	-0.000185569	0.000145314	0.201594
12:95989160:T:C	rs12307364	HAL	0.237303	-1.35916e-06	0.000140433	0.992278	0.237178	-1.37105e-05	0.000143132	0.923688
12:95990567:A:T	rs17676826	HAL	0.321967	-5.25195e-05	0.000128187	0.68202	0.32173	5.63271e-06	0.000130664	0.965615
12:95993080:A:G	rs10492227	HAL	0.238146	-1.09571e-05	0.000141118	0.938111	0.238216	-5.44379e-05	0.000143766	0.704944
12:95994404:G:T	rs3741815	HAL	0.253491	0.000391156	0.00013814	0.00463189	0.253571	0.000367257	0.000140747	0.00907183
12:95997112:A:G	rs74620184	HAL	0.0450857	-1.83783e-05	0.000287647	0.949056	0.0450218	-8.71006e-06	0.000293344	0.976312
15:58439256:C:T	rs12900622	LIPC	0.152039	0.000117624	0.000166268	0.479296	0.152115	0.000111425	0.000169393	0.510673
15:58446224:T:C	rs12914626	LIPC	0.29597	-0.000334089	0.000131007	0.0107674	0.295853	-0.000331527	0.000133557	0.0130546
15:58450219:A:G	rs261336	LIPC	0.161575	-0.000452949	0.00016215	0.00521589	0.16154	-0.000444164	0.000165227	0.00718381
15:58450532:G:T	rs11858164	LIPC	0.446729	-0.000312063	0.000120106	0.00937083	0.446749	-0.000318959	0.000122396	0.00916205
15:58548387:T:C	rs121912502	LIPC	0.00141962	0.000379485	0.00158389	0.810648	0.00142526	0.00016592	0.00161073	0.917956
16:56971567:A:C	rs1532624	CETP	0.439637	-0.000217341	0.00012058	0.0714738	0.439606	-0.000190871	0.000122861	0.120293
16:56972917:A:T	rs289713	CETP	0.186166	-5.52347e-05	0.000154197	0.720188	0.186266	-8.81265e-05	0.000157092	0.574806
19:47831077:A:G	rs4439869	CRX	0.0843623	1.93578e-05	0.000216698	0.928819	0.0843863	6.45961e-05	0.00022081	0.769872
19:47833701:C:A	rs3760818	CRX	0.431874	-1.45435e-05	0.000119768	0.90335	0.432013	1.4131e-05	0.000122077	0.907847
19:47839107:C:G	rs8100405	CRX	0.445988	-0.000313471	0.000119546	0.0087369	0.446098	-0.000325346	0.000121835	0.00757681
19:47843762:A:C	rs62128813	CRX	0.182716	-0.000161124	0.000154589	0.297285	0.182998	-0.000115482	0.000157455	0.463297
19:47844733:A:G	rs11668456	CRX	0.417621	0.000110492	0.000120899	0.360758	0.417886	0.000159963	0.000123193	0.194123
20:54157888:C:A	rs1570669	CYP24A1	0.342985	0.000117356	0.000125867	0.35114	0.343024	0.000138618	0.000128274	0.27986
20:54160353:A:T	rs751088	CYP24A1	0.186325	-0.00013656	0.000155109	0.378635	0.186142	-0.000136782	0.000158138	0.387064
20:54166596:C:T	rs3787557	CYP24A1	0.129024	-0.000111311	0.000179518	0.535223	0.128926	-0.000164285	0.000183	0.369329
20:54166666:C:A	rs78851953	CYP24A1	0.024972	7.68505e-05	0.000383526	0.841184	0.0250069	1.65652e-05	0.00039054	0.966167
20:54167113:A:G	rs2762941	CYP24A1	0.370547	0.000116647	0.000123347	0.344313	0.370465	0.00011755	0.000125726	0.349806
20:54167452:A:T	rs117884212	CYP24A1	0.0271102	0.000483492	0.000372911	0.194793	0.0270928	0.000549735	0.000380097	0.148094
20:54168073:A:T	rs2585431	CYP24A1	0.383856	-2.18059e-05	0.000122124	0.858287	0.383946	-1.25755e-05	0.000124414	0.919489
20:54170763:G:A	rs13038432	CYP24A1	0.0702393	0.000332101	0.000237132	0.161368	0.0701845	0.000316675	0.000241673	0.190081
20:54174247:C:T	rs2762943	CYP24A1	0.0765413	0.000405291	0.000224654	0.0712207	0.0765673	0.000363109	0.000228848	0.112585

## Sheet: CAD
Supplementary Table S5d: The association of variants from top vitamin D genes with Coronary artery disease in UK Biobank Europeans
			Entire cohort (N=459,143)				Without VitD Supplements (N =441,456)
Predictor	SNP	Gene	MAF	Beta	SE	P	MAF	Beta	SE	P
4:71741727:C:T	rs575249750	GC	0.00142207	0.00453734	0.00614269	0.460116	0.00142314	0.00406563	0.00628671	0.517825
4:71742398:T:C	rs705117	GC	0.147809	-0.00014043	0.000650756	0.829147	0.147854	-9.56261e-05	0.000666265	0.885875
4:71747914:G:A	rs138541816	GC	0.00229106	0.00217144	0.00483002	0.65302	0.00229269	0.00134436	0.00494525	0.785739
4:71750901:C:A	rs560384646	GC	0.010505	-0.00561051	0.00233268	0.0161653	0.0105043	-0.00504048	0.00238825	0.0348131
4:71752094:G:A	rs775147797	GC	0.000611862	0.00773509	0.0093611	0.408634	0.000618098	0.00769459	0.00953578	0.419714
4:71753890:A:G	rs572721954	GC	0.0039097	0.00154011	0.00370485	0.677629	0.00391599	0.00174824	0.00379098	0.644686
4:71754278:C:A	rs190972001	GC	0.00357316	-0.00247183	0.00387068	0.523081	0.00357944	-0.0022675	0.00396025	0.566941
4:71755071:T:C	rs76803094	GC	0.0220522	0.00166551	0.00156872	0.288372	0.0220607	0.00171757	0.00160593	0.284838
4:71755335:A:G	rs111227171	GC	0.0292547	0.000648985	0.00137367	0.636609	0.0293173	0.000456781	0.00140496	0.745091
4:71760306:A:C	rs191472623	GC	0.00280395	0.00242865	0.00437994	0.579242	0.00280523	0.0027365	0.00448296	0.541582
4:71760371:A:C	rs222003	GC	0.0690627	-0.00122447	0.000915322	0.180981	0.0690854	-0.00114711	0.000937208	0.220966
4:71760386:T:A	rs222004	GC	0.441298	-0.000285659	0.000462575	0.536878	0.441237	-0.000198566	0.000473649	0.675051
4:71770500:T:C	rs181077922	GC	0.0036075	0.00540757	0.00386437	0.161712	0.00359763	0.00539348	0.0039616	0.173376
4:71772393:A:C	rs114795365	GC	0.0278854	0.000430318	0.00140394	0.759219	0.0278626	0.000883327	0.00143806	0.53905
4:71773303:G:C	rs556863826	GC	0.00166693	0.00756945	0.00567036	0.181904	0.00166654	0.00732116	0.0058062	0.207338
4:71773490:C:T	rs62302166	GC	0.062797	-0.00137168	0.000953527	0.150285	0.062778	-0.00130153	0.000976246	0.182467
4:71777380:T:C	rs114585970	GC	0.00863112	-0.000729232	0.00250147	0.770653	0.00866696	-0.00116224	0.00255541	0.649243
4:71779569:A:G	rs72607829	GC	0.0442312	0.00115307	0.00112197	0.304082	0.044251	0.00149593	0.00114825	0.192647
4:71781410:A:C	rs57962813	GC	0.0481151	-0.00102384	0.00108703	0.346261	0.0480668	-0.00117818	0.00111337	0.28996
4:71783222:G:A	rs114737000	GC	0.0312427	-0.00129797	0.00132836	0.32851	0.0312113	-0.00171439	0.0013609	0.207762
4:71783331:C:A	rs221999	GC	0.288027	-5.24546e-05	0.000510257	0.918122	0.287913	3.35427e-05	0.000522557	0.948819
4:71785255:C:T	rs149236254	GC	0.00393605	-0.00142392	0.00369362	0.699861	0.00392827	-0.000195992	0.00378498	0.958703
4:71786213:A:G	rs147988871	GC	0.00619811	-0.00133826	0.00294815	0.649879	0.00621378	-0.00212132	0.00301491	0.481675
4:71792134:G:A	rs558199676	GC	0.00358277	-0.00361052	0.00388364	0.35254	0.00357088	-0.00348759	0.00398221	0.381143
4:71793909:G:A	rs151012457	GC	0.00906845	0.00305916	0.00244263	0.210422	0.00907679	0.00268807	0.00249951	0.282179
4:71794526:G:A	rs181823798	GC	0.0053166	-0.00407339	0.00317642	0.199708	0.00532221	-0.00347886	0.00325068	0.284532
4:71794531:A:T	rs144616029	GC	0.0181059	-0.00199781	0.00173615	0.249853	0.018152	-0.00202198	0.00177477	0.254583
4:71794757:G:T	rs141618049	GC	0.0054521	0.00301934	0.00314386	0.336858	0.00544514	0.00246986	0.00322309	0.443498
4:71797897:C:T	rs534751081	GC	0.000860631	-0.00248356	0.00790441	0.75337	0.000850482	-0.00374973	0.00814081	0.64508
4:71797978:G:A	rs190409336	GC	0.00310782	0.000275032	0.00415673	0.947246	0.00312474	-4.3102e-05	0.00424391	0.991897
4:71798309:A:G	rs114835516	GC	0.0211764	0.00046711	0.00161142	0.771911	0.0211713	-0.000250541	0.00164981	0.879297
4:71799255:T:C	rs74706296	GC	0.0954049	-0.00029973	0.000801156	0.708314	0.0954146	-0.0001588	0.000820299	0.846498
4:71802445:G:A	rs77317329	GC	0.0162048	0.0017222	0.00183	0.34666	0.0161794	0.00195544	0.00187508	0.297015
4:71803944:A:C	rs76781122	GC	0.0239374	0.00101917	0.00151145	0.500121	0.0239921	0.00076977	0.0015454	0.618411
4:71804376:A:C	rs35096193	GC	0.273566	-0.000989203	0.00052145	0.0578254	0.273576	-0.00112111	0.000533878	0.0357353
4:71805414:T:C	rs575545701	GC	0.000804291	0.00266914	0.0081691	0.743867	0.00081023	0.00112967	0.00833313	0.892166
4:71806105:C:A	rs1844885	GC	0.181867	0.000866502	0.000598906	0.147951	0.181963	0.000920462	0.000613073	0.133255
4:71806191:A:G	rs114868576	GC	0.0332528	-0.00216474	0.00129812	0.0953963	0.0332324	-0.0014593	0.00132983	0.272485
4:71806441:A:G	rs11939173	GC	0.472039	0.000481444	0.000460457	0.295756	0.471989	0.000575241	0.00047146	0.222417
11:14855931:C:A	rs17487995	PDE3B	0.0388198	0.00106319	0.0011939	0.37319	0.0388627	0.000789471	0.00122177	0.518169
11:14859614:C:T	rs73418667	PDE3B	0.0886501	-0.000737676	0.000813152	0.364311	0.0886388	-0.000691232	0.000832701	0.406478
11:14860924:T:C	rs201501563	PDE3B	0.0664871	0.000706223	0.00111259	0.525588	0.0663677	0.000442483	0.00113959	0.697807
11:14863516:A:G	rs118037158	PDE3B	0.0336633	-0.000111275	0.0012817	0.930817	0.0337086	-0.000143188	0.00131158	0.913066
11:14863563:T:G	rs146436509	PDE3B	0.044987	0.00145335	0.00112095	0.194794	0.0450117	0.00160658	0.00114749	0.161488
11:14864661:G:A	rs186549049	PDE3B	0.00214529	-0.00138559	0.00499865	0.781632	0.00213678	-0.000423805	0.00512789	0.934132
11:14871174:C:T	rs374087719	PDE3B	0.00529528	0.00190057	0.00318414	0.550583	0.0052873	0.00147797	0.00326198	0.650485
11:14879168:A:G	rs140424660	CYP2R1	0.00757957	-0.00649052	0.00266586	0.0149052	0.00756	-0.00614282	0.00273375	0.0246384
11:14879385:A:G	rs117913124	CYP2R1	0.0268473	0.000177334	0.00142865	0.901215	0.0268507	0.000553248	0.00146344	0.705395
11:14882090:A:T	rs11023374	CYP2R1	0.267498	-5.03249e-05	0.000521927	0.923186	0.2674	4.73563e-05	0.000534379	0.929384
11:14882676:A:T	rs12291909	CYP2R1	0.0706771	-4.41705e-05	0.000908838	0.961237	0.0705861	4.93564e-05	0.000931138	0.957727
11:14890871:C:T	rs7129781	CYP2R1	0.0776537	0.000951103	0.000862606	0.270205	0.0777302	0.00124554	0.000882868	0.158306
11:14891027:T:G	rs117576073	CYP2R1	0.01289	0.000618038	0.00204432	0.762409	0.0128433	0.000382853	0.00209729	0.855154
11:14892029:A:G	rs12794714	CYP2R1	0.422628	9.25114e-05	0.000467258	0.843055	0.422485	0.000109991	0.000478305	0.818123
11:14892099:A:G	rs202122669	CYP2R1	0.000372566	0.0153754	0.0119895	0.1997	0.000369246	0.0149378	0.0123303	0.225716
11:14893332:C:A	rs10741657	CYP2R1	0.40254	0.000102408	0.000470429	0.82767	0.402648	-2.03141e-05	0.000481675	0.96636
11:71440237:C:T	rs117482860	DHCR7	0.00474407	0.00322112	0.00336579	0.338559	0.00471489	0.00331363	0.00345606	0.337665
11:71444219:A:C	rs140748737	DHCR7	0.0117889	0.00438054	0.00214072	0.0407285	0.0117899	0.00467842	0.00219176	0.0327986
11:71444595:C:A	rs2851693	DHCR7	0.0384797	0.00106335	0.00119906	0.375174	0.0383976	0.00134552	0.00122857	0.273434
11:71445993:C:T	rs143312372	DHCR7	0.0157235	-0.000352261	0.00186257	0.849994	0.0156758	-7.82612e-05	0.00191017	0.967319
11:71446821:A:G	rs139168803	DHCR7	0.0107944	-0.00108685	0.00224905	0.628919	0.0108167	-0.000777236	0.00230031	0.735451
11:71447626:G:A	rs12573951	DHCR7	0.0522873	0.00060002	0.00103898	0.563598	0.0522727	0.000761023	0.00106372	0.474338
11:71449349:A:G	rs4944949	DHCR7	0.24525	0.00127537	0.000536408	0.0174255	0.244984	0.00132151	0.000549409	0.0161585
12:95971894:G:A	rs7976204	HAL	0.238317	-0.000511754	0.000547547	0.34998	0.23829	-0.000571968	0.000560794	0.307764
12:95977953:T:C	rs61937878	HAL	0.00627566	-0.00284309	0.00292612	0.331238	0.00626655	-0.00312098	0.00299765	0.29781
12:95986028:A:G	rs3213737	HAL	0.424596	-0.000186165	0.000467037	0.690182	0.424604	-0.000215902	0.000478202	0.651639
12:95988866:G:A	rs7308827	HAL	0.178585	0.000508394	0.000605612	0.401205	0.178509	0.000547964	0.000620451	0.377145
12:95988924:T:C	rs2268518	HAL	0.230433	-0.00110307	0.000551832	0.0456169	0.230386	-0.00108256	0.000565065	0.0553887
12:95989160:T:C	rs12307364	HAL	0.237308	0.000410805	0.000543515	0.449751	0.237183	0.000357025	0.000556576	0.52122
12:95990567:A:T	rs17676826	HAL	0.321961	0.000175693	0.00049613	0.723244	0.321723	0.00019825	0.000508101	0.696405
12:95993080:A:G	rs10492227	HAL	0.238159	0.000925566	0.00054614	0.0901251	0.238227	0.00099773	0.000559018	0.0742959
12:95994404:G:T	rs3741815	HAL	0.253498	0.000208744	0.000534637	0.69621	0.253581	0.000195404	0.000547294	0.721064
12:95997112:A:G	rs74620184	HAL	0.0450856	-0.00273219	0.00111327	0.0141202	0.0450214	-0.00284531	0.00114068	0.0126175
15:58439256:C:T	rs12900622	LIPC	0.152041	-0.000744171	0.000643517	0.247513	0.152116	-0.00085048	0.000658707	0.196657
15:58446224:T:C	rs12914626	LIPC	0.295967	0.00131514	0.00050704	0.00949367	0.295852	0.00122035	0.00051935	0.0187853
15:58450219:A:G	rs261336	LIPC	0.161588	0.00101722	0.000627552	0.105032	0.161554	0.00104273	0.000642476	0.104594
15:58450532:G:T	rs11858164	LIPC	0.446737	0.00086825	0.000464847	0.0617878	0.446759	0.000710463	0.000475946	0.135506
15:58548387:T:C	rs121912502	LIPC	0.00141923	0.0132818	0.00613087	0.0302824	0.00142489	0.0122956	0.00626419	0.0496659
16:56971567:A:C	rs1532624	CETP	0.439626	-0.00140129	0.000466677	0.00267616	0.439596	-0.00138323	0.000477749	0.00378803
16:56972917:A:T	rs289713	CETP	0.186152	0.00156246	0.000596806	0.00884378	0.186253	0.0014713	0.000610878	0.0160188
19:47831077:A:G	rs4439869	CRX	0.0843572	-5.80095e-05	0.000838696	0.944857	0.0843826	-0.000150173	0.000858638	0.861161
19:47833701:C:A	rs3760818	CRX	0.431864	0.000125649	0.000463526	0.786336	0.432004	0.000171893	0.000474693	0.717266
19:47839107:C:G	rs8100405	CRX	0.445985	-0.000527267	0.000462681	0.254457	0.446096	-0.000510107	0.000473768	0.281614
19:47843762:A:C	rs62128813	CRX	0.182703	-8.80725e-05	0.000598314	0.882973	0.182986	-1.21228e-05	0.000612282	0.984203
19:47844733:A:G	rs11668456	CRX	0.417611	0.000108318	0.000467912	0.816933	0.417879	0.000138804	0.000479042	0.772005
20:54157888:C:A	rs1570669	CYP24A1	0.342995	0.000655246	0.000487125	0.178585	0.343033	0.000667644	0.000498784	0.18072
20:54160353:A:T	rs751088	CYP24A1	0.186322	-1.88863e-05	0.00060031	0.974902	0.186137	1.8508e-05	0.000614927	0.975989
20:54166596:C:T	rs3787557	CYP24A1	0.129035	-0.000106691	0.000694761	0.877953	0.128938	-8.59503e-06	0.000711578	0.990363
20:54166666:C:A	rs78851953	CYP24A1	0.0249731	0.00110735	0.00148433	0.455649	0.0250085	0.00126316	0.00151859	0.405525
20:54167113:A:G	rs2762941	CYP24A1	0.370548	-0.00045395	0.00047739	0.341655	0.370464	-0.000352326	0.000488892	0.471118
20:54167452:A:T	rs117884212	CYP24A1	0.027113	-0.000383378	0.00144321	0.790514	0.0270962	-0.000186254	0.00147795	0.899714
20:54168073:A:T	rs2585431	CYP24A1	0.383848	-0.00100522	0.000472646	0.0334377	0.383942	-0.00102441	0.000483783	0.0342181
20:54170763:G:A	rs13038432	CYP24A1	0.0702372	-0.000892663	0.000917769	0.330731	0.0701824	-0.0011575	0.000939759	0.21806
20:54174247:C:T	rs2762943	CYP24A1	0.0765371	-0.000266618	0.000869487	0.759119	0.0765621	-0.000749855	0.000889905	0.399439

## Sheet: Glucose
Supplementary Table S5e: The association of variants from top vitamin D genes with glucose in UK Biobank Europeans
			Entire cohort (N=459,143)				Without VitD Supplements (N =441,456)
Predictor	SNP	Gene	MAF	Beta	SE	P	MAF	Beta	SE	P
4:71741727:C:T	rs575249750	GC	0.00140582	-0.00938144	0.00508382	0.0649869	0.00139961	-0.00865692	0.00520844	0.0964948
4:71742398:T:C	rs705117	GC	0.147873	0.000501846	0.000535396	0.348586	0.147902	0.000579386	0.000547372	0.289834
4:71747914:G:A	rs138541816	GC	0.00229187	-0.00446084	0.0039789	0.262236	0.00229509	-0.004421	0.00406662	0.276974
4:71750901:C:A	rs560384646	GC	0.0105004	-0.00319809	0.00191966	0.0957205	0.010487	-0.00335131	0.00196357	0.0878704
4:71752094:G:A	rs775147797	GC	0.000609867	-0.00706706	0.00771594	0.359718	0.000616062	-0.00695546	0.00784788	0.375464
4:71753890:A:G	rs572721954	GC	0.00388383	0.000643477	0.00305802	0.833338	0.00388075	-0.000666505	0.00312809	0.831272
4:71754278:C:A	rs190972001	GC	0.00359623	-0.00536234	0.00317357	0.0910889	0.00360226	-0.00495468	0.0032422	0.126467
4:71755071:T:C	rs76803094	GC	0.0220136	-0.00166266	0.00129239	0.19827	0.0220211	-0.0014948	0.00132092	0.25779
4:71755335:A:G	rs111227171	GC	0.0293189	-0.00147555	0.00112901	0.191234	0.029369	-0.00144453	0.00115314	0.210321
4:71760306:A:C	rs191472623	GC	0.00281721	0.00182408	0.00359499	0.611877	0.00281762	0.00240432	0.00367437	0.512888
4:71760371:A:C	rs222003	GC	0.069227	0.000254351	0.000752346	0.735305	0.0692375	0.000440443	0.000769257	0.566946
4:71760386:T:A	rs222004	GC	0.441077	0.000172715	0.000380523	0.649909	0.441011	0.000239069	0.000389075	0.538915
4:71770500:T:C	rs181077922	GC	0.00362945	0.00246797	0.00316989	0.436235	0.00362074	0.0019673	0.00324406	0.544229
4:71772393:A:C	rs114795365	GC	0.0278772	0.000430433	0.0011554	0.709491	0.0278337	0.000506157	0.00118209	0.668515
4:71773303:G:C	rs556863826	GC	0.00167706	0.00198252	0.0046522	0.670001	0.00167273	0.00276992	0.00476187	0.560777
4:71773490:C:T	rs62302166	GC	0.0626541	-0.00106864	0.000785601	0.173741	0.0626593	-0.000897898	0.000802949	0.263461
4:71777380:T:C	rs114585970	GC	0.00862156	-0.000582892	0.00205934	0.77714	0.00866802	-0.000404548	0.00209921	0.847183
4:71779569:A:G	rs72607829	GC	0.0442063	0.000110597	0.000923421	0.904666	0.0442313	0.00028508	0.000943529	0.762544
4:71781410:A:C	rs57962813	GC	0.0479864	-0.00136228	0.000895598	0.128239	0.0479452	-0.00129364	0.000915778	0.15777
4:71783222:G:A	rs114737000	GC	0.0311891	-0.00102157	0.001094	0.350411	0.0311406	-0.00109524	0.00111945	0.327887
4:71783331:C:A	rs221999	GC	0.287981	0.000209561	0.000419897	0.617725	0.287872	0.000186276	0.000429398	0.664428
4:71785255:C:T	rs149236254	GC	0.00393305	-0.00828307	0.00304252	0.0064806	0.00391981	-0.00776252	0.00311516	0.0127084
4:71786213:A:G	rs147988871	GC	0.00613325	0.00228874	0.0024382	0.347883	0.00613676	0.0021031	0.00249199	0.398701
4:71792134:G:A	rs558199676	GC	0.00357491	0.00135483	0.00320019	0.672033	0.00356035	0.00117987	0.00327762	0.718863
4:71793909:G:A	rs151012457	GC	0.00906816	0.00387008	0.0020111	0.0543107	0.00907185	0.00377599	0.00205534	0.0661865
4:71794526:G:A	rs181823798	GC	0.00530015	0.000951876	0.0026166	0.716019	0.00531473	0.00165351	0.00267143	0.535942
4:71794531:A:T	rs144616029	GC	0.0181261	0.00198163	0.00142741	0.165055	0.0181587	0.00198705	0.00145739	0.172747
4:71794757:G:T	rs141618049	GC	0.00540715	-0.00175373	0.00259768	0.499605	0.00539644	-0.00114125	0.00266031	0.667929
4:71797897:C:T	rs534751081	GC	0.000884833	-0.00157941	0.00641517	0.805528	0.000873191	-0.000251744	0.00660137	0.96958
4:71797978:G:A	rs190409336	GC	0.00309277	0.00148618	0.0034317	0.664961	0.00311084	0.000944374	0.00349764	0.787158
4:71798309:A:G	rs114835516	GC	0.0211822	-0.0020531	0.00132532	0.121351	0.0211635	-0.00244048	0.00135524	0.0717392
4:71799255:T:C	rs74706296	GC	0.095306	0.000616728	0.000659287	0.349558	0.0953187	0.000660731	0.000674018	0.326945
4:71802445:G:A	rs77317329	GC	0.0162302	0.00177775	0.00150436	0.237313	0.0162164	0.00144869	0.00153857	0.346407
4:71803944:A:C	rs76781122	GC	0.0239947	-0.00101303	0.00124228	0.414809	0.0240433	-0.0011496	0.00126841	0.36476
4:71804376:A:C	rs35096193	GC	0.273744	-0.000195527	0.000428921	0.648492	0.273772	-0.000190176	0.000438437	0.664464
4:71805414:T:C	rs575545701	GC	0.000810308	0.00575846	0.00669735	0.389894	0.000814076	0.00601771	0.00683048	0.378314
4:71806105:C:A	rs1844885	GC	0.182022	-0.000189666	0.000492611	0.700222	0.182113	-0.000135294	0.000503479	0.788146
4:71806191:A:G	rs114868576	GC	0.0332219	-0.000808477	0.00106852	0.449271	0.0331889	-0.000944059	0.00109313	0.387791
4:71806441:A:G	rs11939173	GC	0.472126	6.78679e-05	0.000378795	0.857806	0.472084	0.000121433	0.000387289	0.753866
11:14855931:C:A	rs17487995	PDE3B	0.0387786	0.000771281	0.000982839	0.432602	0.0388354	0.000807149	0.00100408	0.421474
11:14859614:C:T	rs73418667	PDE3B	0.0885855	0.0001568	0.000669705	0.814882	0.0885678	2.37429e-05	0.00068474	0.972339
11:14860924:T:C	rs201501563	PDE3B	0.0661705	0.00144601	0.000917616	0.115065	0.0660413	0.00161525	0.000938566	0.0852558
11:14863516:A:G	rs118037158	PDE3B	0.0337241	-0.000606706	0.00105351	0.564691	0.0337694	-0.000609661	0.00107638	0.571124
11:14863563:T:G	rs146436509	PDE3B	0.0449896	0.000373549	0.000922307	0.685466	0.0450034	0.000659261	0.000942873	0.484424
11:14864661:G:A	rs186549049	PDE3B	0.00217311	0.00507907	0.0040871	0.213976	0.00216397	0.0047678	0.00418679	0.254799
11:14871174:C:T	rs374087719	PDE3B	0.00527513	-0.00256302	0.00262391	0.32867	0.00527544	-0.00276214	0.00268177	0.303024
11:14879168:A:G	rs140424660	CYP2R1	0.00759659	-0.000607048	0.0021915	0.781779	0.00758637	-0.000725503	0.00224262	0.746311
11:14879385:A:G	rs117913124	CYP2R1	0.0268076	-0.000635342	0.00117646	0.589164	0.0268239	-0.000688791	0.00120269	0.566843
11:14882090:A:T	rs11023374	CYP2R1	0.267454	-0.000277311	0.000429422	0.518424	0.267388	-0.000174002	0.000438983	0.691829
11:14882676:A:T	rs12291909	CYP2R1	0.0705628	-0.00039406	0.000748473	0.598551	0.0705097	-0.000336219	0.00076545	0.660485
11:14890871:C:T	rs7129781	CYP2R1	0.077684	0.00214732	0.000709586	0.00247694	0.0777576	0.00210013	0.000725053	0.00377348
11:14891027:T:G	rs117576073	CYP2R1	0.0128573	0.00143072	0.00168396	0.395539	0.0128123	0.00176248	0.00172478	0.306851
11:14892029:A:G	rs12794714	CYP2R1	0.422511	-1.57048e-05	0.000384405	0.967412	0.422396	1.46475e-05	0.000392913	0.970262
11:14892099:A:G	rs202122669	CYP2R1	0.000373227	-0.00427288	0.0098578	0.664687	0.000368627	-0.00734478	0.0101398	0.468853
11:14893332:C:A	rs10741657	CYP2R1	0.402685	-0.000634541	0.000386867	0.100964	0.402765	-0.000598054	0.000395533	0.130529
11:71440237:C:T	rs117482860	DHCR7	0.00477149	-0.00400111	0.00276222	0.147474	0.00474347	-0.0040653	0.00283153	0.151081
11:71444219:A:C	rs140748737	DHCR7	0.0117952	0.00521417	0.00176131	0.00307274	0.0118062	0.00549048	0.00179986	0.00228469
11:71444595:C:A	rs2851693	DHCR7	0.0384227	-0.00110547	0.000986969	0.262685	0.0383521	-0.0011497	0.00100955	0.254775
11:71445993:C:T	rs143312372	DHCR7	0.0156821	0.00195955	0.00153479	0.201691	0.0156368	0.00164189	0.00157146	0.296108
11:71446821:A:G	rs139168803	DHCR7	0.0107648	0.000205471	0.00185319	0.911716	0.0107798	-0.000405561	0.00189312	0.830369
11:71447626:G:A	rs12573951	DHCR7	0.0522714	0.000129022	0.000854889	0.880037	0.052253	1.74601e-05	0.000873911	0.98406
11:71449349:A:G	rs4944949	DHCR7	0.245165	0.000234713	0.000441437	0.594932	0.244853	0.000139298	0.000451422	0.757645
12:95971894:G:A	rs7976204	HAL	0.238173	-8.32402e-05	0.000450644	0.853454	0.238093	-0.000179797	0.000460827	0.696417
12:95977953:T:C	rs61937878	HAL	0.00621818	0.00208583	0.0024198	0.388697	0.00620742	0.00142039	0.00247549	0.566118
12:95986028:A:G	rs3213737	HAL	0.424958	-1.04964e-05	0.000384378	0.978214	0.425042	0.000152628	0.000392964	0.697718
12:95988866:G:A	rs7308827	HAL	0.178553	0.000442194	0.000498316	0.374876	0.178437	0.000221614	0.00050979	0.663769
12:95988924:T:C	rs2268518	HAL	0.23064	0.000175236	0.000454129	0.699591	0.230636	0.0002646	0.000464308	0.568758
12:95989160:T:C	rs12307364	HAL	0.237814	0.000119166	0.000447037	0.789802	0.237681	0.00027912	0.000457112	0.541453
12:95990567:A:T	rs17676826	HAL	0.322335	-0.000148644	0.00040811	0.715689	0.322073	-0.00019725	0.000417321	0.636457
12:95993080:A:G	rs10492227	HAL	0.238119	0.0009287	0.000449376	0.0387683	0.238174	0.000954644	0.000459274	0.0376554
12:95994404:G:T	rs3741815	HAL	0.25323	-0.00075665	0.000439975	0.0854773	0.253277	-0.000775739	0.000449702	0.0845269
12:95997112:A:G	rs74620184	HAL	0.0449693	0.00189351	0.00091749	0.0390376	0.0449142	0.00139381	0.000938658	0.137573
15:58439256:C:T	rs12900622	LIPC	0.152094	-0.000699458	0.000529481	0.186494	0.152149	-0.00075353	0.000541184	0.16381
15:58446224:T:C	rs12914626	LIPC	0.295963	0.000413153	0.000417288	0.32213	0.295859	0.000348788	0.00042674	0.41374
15:58450219:A:G	rs261336	LIPC	0.161678	0.000179767	0.000516347	0.727727	0.161665	0.000152543	0.000527767	0.772555
15:58450532:G:T	rs11858164	LIPC	0.44676	0.000187074	0.000382721	0.624984	0.44677	0.000136432	0.000391278	0.727328
15:58548387:T:C	rs121912502	LIPC	0.00143207	0.00436905	0.00502155	0.384268	0.0014388	0.00288843	0.00512096	0.572728
16:56971567:A:C	rs1532624	CETP	0.439715	-0.00119836	0.000384173	0.00181282	0.439614	-0.00111892	0.00039269	0.00438082
16:56972917:A:T	rs289713	CETP	0.186167	0.000815362	0.000491176	0.0969114	0.186277	0.000799917	0.00050195	0.111022
19:47831077:A:G	rs4439869	CRX	0.0843284	-0.00103601	0.0006902	0.133348	0.0843363	-0.00108999	0.000705538	0.12237
19:47833701:C:A	rs3760818	CRX	0.431909	4.84117e-05	0.000381364	0.898985	0.432065	0.000213125	0.000389932	0.584674
19:47839107:C:G	rs8100405	CRX	0.445983	-0.000317641	0.00038082	0.404227	0.446091	-0.000386743	0.000389381	0.320601
19:47843762:A:C	rs62128813	CRX	0.182823	-0.000380215	0.000492145	0.439779	0.183122	-0.000290172	0.00050286	0.56391
19:47844733:A:G	rs11668456	CRX	0.417815	-0.000661711	0.000385018	0.0856788	0.41809	-0.000699473	0.000393548	0.0755112
20:54157888:C:A	rs1570669	CYP24A1	0.343084	2.09512e-05	0.000400812	0.958312	0.343079	1.65433e-05	0.000409747	0.967795
20:54160353:A:T	rs751088	CYP24A1	0.18629	3.52266e-05	0.000494047	0.943157	0.186095	-9.78324e-05	0.000505341	0.846492
20:54166596:C:T	rs3787557	CYP24A1	0.129206	0.000281352	0.000571057	0.622235	0.129059	0.000340357	0.000584061	0.560067
20:54166666:C:A	rs78851953	CYP24A1	0.024856	-0.00193454	0.00122474	0.11421	0.0248804	-0.00157678	0.00125136	0.207651
20:54167113:A:G	rs2762941	CYP24A1	0.370605	-4.64595e-05	0.000392806	0.905849	0.370496	-0.000157857	0.000401625	0.694285
20:54167452:A:T	rs117884212	CYP24A1	0.0272477	0.000730193	0.00118526	0.537855	0.027231	0.000880379	0.00121183	0.467539
20:54168073:A:T	rs2585431	CYP24A1	0.384203	0.000595405	0.000388963	0.125832	0.384326	0.000618305	0.0003975	0.119831
20:54170763:G:A	rs13038432	CYP24A1	0.0705204	0.00143351	0.000753793	0.0572079	0.0704627	0.00134766	0.000770638	0.0803341
20:54174247:C:T	rs2762943	CYP24A1	0.0768508	0.000997212	0.000714155	0.162609	0.07687	0.00100126	0.000729817	0.170087

## Sheet: T2D
Supplementary Table S5f: The association of variants from top vitamin D genes with Type 2 diabetes in UK Biobank Europeans
			Entire cohort (N=459,143)				Without VitD Supplements (N =441,456)
Predictor	SNP	Gene	MAF	Beta	SE	P	MAF	Beta	SE	P
4:71741727:C:T	rs575249750	GC	0.00142207	0.00143442	0.00584054	0.805995	0.00142314	0.00143166	0.00597962	0.810777
4:71742398:T:C	rs705117	GC	0.147809	-0.000386628	0.000618746	0.532065	0.147855	-0.000258397	0.000633719	0.683459
4:71747914:G:A	rs138541816	GC	0.00229107	-0.00123173	0.00459244	0.788538	0.00229269	-0.00283129	0.00470369	0.54722
4:71750901:C:A	rs560384646	GC	0.010505	-0.00192496	0.00221795	0.385451	0.0105043	-0.0019889	0.0022716	0.381275
4:71752094:G:A	rs775147797	GC	0.000611864	-0.00120085	0.00890064	0.892677	0.000618099	-0.00183367	0.00906998	0.839785
4:71753890:A:G	rs572721954	GC	0.00390971	-0.00247426	0.00352261	0.482433	0.003916	-0.00262193	0.0036058	0.467138
4:71754278:C:A	rs190972001	GC	0.00357317	-0.00646062	0.00368027	0.0791791	0.00357945	-0.00617744	0.00376679	0.101011
4:71755071:T:C	rs76803094	GC	0.0220523	-3.68796e-05	0.00149156	0.980274	0.0220608	-0.000114152	0.00152748	0.940428
4:71755335:A:G	rs111227171	GC	0.0292547	-0.00134752	0.0013061	0.302207	0.0293174	-0.00123242	0.00133633	0.356405
4:71760306:A:C	rs191472623	GC	0.00280396	0.00968939	0.00416447	0.0199828	0.00280524	0.0105437	0.00426395	0.0134081
4:71760371:A:C	rs222003	GC	0.0690628	0.000399064	0.0008703	0.646568	0.0690856	0.000457937	0.000891428	0.607454
4:71760386:T:A	rs222004	GC	0.441296	-6.01335e-05	0.000439823	0.89125	0.441235	2.43652e-05	0.000450514	0.956869
4:71770500:T:C	rs181077922	GC	0.00360751	0.00411658	0.00367429	0.262555	0.00359764	0.00449008	0.00376809	0.233416
4:71772393:A:C	rs114795365	GC	0.0278855	-0.000465835	0.00133488	0.727112	0.0278626	-0.000495167	0.00136781	0.717341
4:71773303:G:C	rs556863826	GC	0.00166693	-0.0077933	0.00539143	0.148319	0.00166654	-0.00681873	0.00552258	0.216943
4:71773490:C:T	rs62302166	GC	0.0627972	-0.000731967	0.000906626	0.419463	0.0627781	-0.000513183	0.00092856	0.580493
4:71777380:T:C	rs114585970	GC	0.00863114	-0.00144278	0.00237843	0.544109	0.00866698	-0.00154172	0.00243058	0.525886
4:71779569:A:G	rs72607829	GC	0.0442313	0.000348382	0.00106678	0.743991	0.0442511	0.000515125	0.00109217	0.637174
4:71781410:A:C	rs57962813	GC	0.0481152	0.000342645	0.00103356	0.740253	0.0480669	0.000290617	0.00105898	0.783754
4:71783222:G:A	rs114737000	GC	0.0312427	0.000930956	0.00126302	0.46107	0.0312113	0.00121634	0.00129442	0.347383
4:71783331:C:A	rs221999	GC	0.288025	-0.000514232	0.00048516	0.289181	0.287911	-0.000407206	0.000497034	0.412631
4:71785255:C:T	rs149236254	GC	0.00393606	-0.00514623	0.00351192	0.142823	0.00392828	-0.00478882	0.00360008	0.183454
4:71786213:A:G	rs147988871	GC	0.00619813	1.84716e-05	0.00280313	0.994742	0.00621379	-0.000349024	0.00286764	0.903128
4:71792134:G:A	rs558199676	GC	0.00358278	-0.000125656	0.00369261	0.972854	0.00357089	3.94e-05	0.00378769	0.9917
4:71793909:G:A	rs151012457	GC	0.00906847	0.00191075	0.00232248	0.410669	0.00907681	0.00117747	0.00237742	0.620406
4:71794526:G:A	rs181823798	GC	0.00531661	-0.00187224	0.00302018	0.535316	0.00532222	-0.00174852	0.0030919	0.571722
4:71794531:A:T	rs144616029	GC	0.018106	0.0013752	0.00165075	0.404803	0.018152	0.00204822	0.00168808	0.224998
4:71794757:G:T	rs141618049	GC	0.00545211	0.000533292	0.00298922	0.858405	0.00544515	0.00165641	0.00306565	0.588982
4:71797897:C:T	rs534751081	GC	0.000860632	-0.0047326	0.00751559	0.528888	0.000850484	-0.00393948	0.00774315	0.610914
4:71797978:G:A	rs190409336	GC	0.00310783	0.00137631	0.00395227	0.727665	0.00312474	0.000280723	0.0040366	0.944556
4:71798309:A:G	rs114835516	GC	0.0211764	6.84724e-05	0.00153215	0.964354	0.0211713	-0.000247497	0.00156922	0.874678
4:71799255:T:C	rs74706296	GC	0.0954051	5.51929e-05	0.000761748	0.942239	0.0954148	0.000164398	0.000780229	0.833118
4:71802445:G:A	rs77317329	GC	0.0162049	-0.0012656	0.00173999	0.467006	0.0161794	-0.000926476	0.00178349	0.60343
4:71803944:A:C	rs76781122	GC	0.0239375	0.00284959	0.0014371	0.0473822	0.0239922	0.00274419	0.00146991	0.0619142
4:71804376:A:C	rs35096193	GC	0.273566	2.33171e-05	0.000495803	0.96249	0.273577	-5.55574e-05	0.000507803	0.912879
4:71805414:T:C	rs575545701	GC	0.000804292	-0.00361243	0.00776727	0.641872	0.000810232	-0.00283918	0.00792608	0.720188
4:71806105:C:A	rs1844885	GC	0.181868	0.000791978	0.000569446	0.164291	0.181963	0.000787093	0.000583126	0.177086
4:71806191:A:G	rs114868576	GC	0.0332517	0.000575924	0.00123429	0.640783	0.0332313	0.000571166	0.00126489	0.651591
4:71806441:A:G	rs11939173	GC	0.472037	0.000243495	0.000437809	0.578097	0.471988	0.000316829	0.000448432	0.479861
11:14855931:C:A	rs17487995	PDE3B	0.0388199	0.00141954	0.00113517	0.211116	0.0388627	0.00140958	0.00116209	0.22514
11:14859614:C:T	rs73418667	PDE3B	0.0886503	-0.000252823	0.000773154	0.743666	0.088639	-0.000300759	0.000792026	0.704144
11:14860924:T:C	rs201501563	PDE3B	0.0664873	0.000953173	0.00105786	0.367569	0.0663679	0.00110673	0.00108392	0.307234
11:14863516:A:G	rs118037158	PDE3B	0.0336634	-0.00277065	0.00121865	0.022994	0.0337087	-0.0027702	0.00124751	0.0263793
11:14863563:T:G	rs146436509	PDE3B	0.0449871	-0.000829966	0.00106582	0.436149	0.0450118	-0.000826524	0.00109144	0.448882
11:14864661:G:A	rs186549049	PDE3B	0.00214529	0.0125249	0.00475273	0.00840651	0.00213679	0.0126946	0.00487737	0.00924801
11:14871174:C:T	rs374087719	PDE3B	0.00529529	-0.00416893	0.00302751	0.168508	0.00528731	-0.00530067	0.00310263	0.0875548
11:14879168:A:G	rs140424660	CYP2R1	0.00757958	-0.00455814	0.00253473	0.072135	0.00756002	-0.0042717	0.00260022	0.10042
11:14879385:A:G	rs117913124	CYP2R1	0.0268473	0.00120763	0.00135838	0.373992	0.0268507	0.00113081	0.00139195	0.416566
11:14882090:A:T	rs11023374	CYP2R1	0.267497	-0.000413269	0.000496254	0.404971	0.2674	-0.000355116	0.000508276	0.484761
11:14882676:A:T	rs12291909	CYP2R1	0.0706772	-0.00115977	0.000864131	0.179559	0.0705863	-0.00121352	0.000885652	0.170626
11:14890871:C:T	rs7129781	CYP2R1	0.0776538	0.00243147	0.000820168	0.00303091	0.0777304	0.00241368	0.000839736	0.00404903
11:14891027:T:G	rs117576073	CYP2R1	0.01289	-0.00161554	0.00194376	0.405896	0.0128433	-0.0014916	0.00199484	0.454624
11:14892029:A:G	rs12794714	CYP2R1	0.422628	0.000155609	0.000444274	0.726148	0.422485	0.00016119	0.000454941	0.723107
11:14892099:A:G	rs202122669	CYP2R1	0.000372567	-0.00881164	0.0113997	0.439542	0.000369247	-0.0103385	0.011728	0.378037
11:14893332:C:A	rs10741657	CYP2R1	0.40254	-0.000652914	0.000447288	0.144368	0.402647	-0.000650587	0.000458145	0.155595
11:71440237:C:T	rs117482860	DHCR7	0.00474408	-0.00211281	0.00320023	0.509122	0.0047149	-0.00339653	0.00328723	0.301489
11:71444219:A:C	rs140748737	DHCR7	0.011789	0.00687218	0.00203541	0.000734696	0.0117899	0.00644348	0.00208469	0.00199592
11:71444595:C:A	rs2851693	DHCR7	0.0384798	0.000339152	0.00114008	0.766099	0.0383977	0.000318103	0.00116856	0.785454
11:71445993:C:T	rs143312372	DHCR7	0.0157236	-0.000251633	0.00177096	0.88701	0.0156759	6.47343e-05	0.00181687	0.971578
11:71446821:A:G	rs139168803	DHCR7	0.0107944	-0.00192004	0.00213842	0.369251	0.0108167	-0.00221966	0.00218794	0.310347
11:71447626:G:A	rs12573951	DHCR7	0.0522874	0.00114236	0.000987876	0.247525	0.0522728	0.00106587	0.00101175	0.292121
11:71449349:A:G	rs4944949	DHCR7	0.24525	0.000291737	0.000510026	0.567319	0.244984	0.000174147	0.000522575	0.738948
12:95971894:G:A	rs7976204	HAL	0.238317	0.00037092	0.000520615	0.476177	0.238291	0.000417099	0.000533401	0.434238
12:95977953:T:C	rs61937878	HAL	0.00627568	-0.00154129	0.00278219	0.579589	0.00626656	-0.00201489	0.00285122	0.479769
12:95986028:A:G	rs3213737	HAL	0.424597	-0.00146917	0.000444059	0.000938012	0.424605	-0.00141228	0.000454839	0.00190288
12:95988866:G:A	rs7308827	HAL	0.178586	0.000591966	0.000575822	0.303933	0.17851	0.000514386	0.000590144	0.383412
12:95988924:T:C	rs2268518	HAL	0.230434	-0.00124365	0.000524687	0.0177755	0.230387	-0.00110362	0.000537463	0.0400358
12:95989160:T:C	rs12307364	HAL	0.237308	-2.58182e-05	0.000516781	0.960155	0.237183	-7.93606e-05	0.00052939	0.880836
12:95990567:A:T	rs17676826	HAL	0.321962	3.74084e-05	0.000471726	0.936793	0.321724	2.73674e-05	0.000483282	0.954841
12:95993080:A:G	rs10492227	HAL	0.23816	0.000486364	0.000519277	0.348957	0.238227	0.000461609	0.000531713	0.38531
12:95994404:G:T	rs3741815	HAL	0.253498	0.000462493	0.000508338	0.362922	0.253581	0.000359503	0.00052056	0.489812
12:95997112:A:G	rs74620184	HAL	0.0450857	0.0010678	0.00105852	0.313086	0.0450215	0.000987916	0.00108497	0.362534
15:58439256:C:T	rs12900622	LIPC	0.152041	-0.000573445	0.000611863	0.348651	0.152117	-0.000505431	0.000626531	0.419833
15:58446224:T:C	rs12914626	LIPC	0.295966	0.000195506	0.000482105	0.685091	0.295851	0.000161373	0.000493987	0.743914
15:58450219:A:G	rs261336	LIPC	0.161588	-0.000610275	0.000596685	0.306414	0.161553	-0.000615919	0.000611094	0.313505
15:58450532:G:T	rs11858164	LIPC	0.446735	-0.000350557	0.000441984	0.427695	0.446758	-0.000342357	0.000452699	0.449495
15:58548387:T:C	rs121912502	LIPC	0.00141924	0.00284711	0.00582933	0.625258	0.00142489	0.0021802	0.00595823	0.714429
16:56971567:A:C	rs1532624	CETP	0.439625	-0.000733803	0.000443726	0.0981827	0.439594	-0.00081591	0.000454416	0.0725726
16:56972917:A:T	rs289713	CETP	0.186152	-8.41298e-05	0.000567454	0.882139	0.186253	-6.45804e-05	0.000581042	0.911501
19:47831077:A:G	rs4439869	CRX	0.0843574	2.34449e-05	0.000797441	0.976545	0.0843827	0.000146261	0.000816695	0.857868
19:47833701:C:A	rs3760818	CRX	0.431865	0.000188717	0.000440726	0.668509	0.432005	0.000317517	0.000451506	0.481906
19:47839107:C:G	rs8100405	CRX	0.445984	0.000239361	0.000439924	0.586376	0.446095	7.61178e-05	0.000450627	0.865863
19:47843762:A:C	rs62128813	CRX	0.182702	0.000220863	0.000568884	0.697839	0.182986	0.000280655	0.000582374	0.629866
19:47844733:A:G	rs11668456	CRX	0.417611	-0.000583036	0.000444895	0.190026	0.417879	-0.000501514	0.000455641	0.271038
20:54157888:C:A	rs1570669	CYP24A1	0.342996	-0.000909525	0.000463163	0.0495627	0.343033	-0.000873038	0.000474419	0.0657359
20:54160353:A:T	rs751088	CYP24A1	0.186321	0.000274848	0.000570787	0.630144	0.186135	0.00026686	0.000584895	0.648208
20:54166596:C:T	rs3787557	CYP24A1	0.129034	-0.00110799	0.000660586	0.0934879	0.128937	-0.00103969	0.000676819	0.124502
20:54166666:C:A	rs78851953	CYP24A1	0.0249731	-0.00167237	0.00141131	0.236027	0.0250086	-0.00170989	0.00144441	0.236494
20:54167113:A:G	rs2762941	CYP24A1	0.370548	-8.95583e-05	0.000453908	0.843589	0.370464	-0.000136792	0.000465011	0.768629
20:54167452:A:T	rs117884212	CYP24A1	0.0271131	-3.39116e-05	0.00137222	0.980284	0.0270963	-4.51489e-05	0.00140575	0.974379
20:54168073:A:T	rs2585431	CYP24A1	0.383849	0.000538553	0.000449399	0.230768	0.383943	0.000470664	0.000460154	0.306383
20:54170763:G:A	rs13038432	CYP24A1	0.0702373	0.00087606	0.000872625	0.31541	0.0701826	0.00071874	0.000893855	0.421345
20:54174247:C:T	rs2762943	CYP24A1	0.0765372	0.000345941	0.000826718	0.675617	0.0765623	0.0001546	0.000846436	0.855074
