# Supplementary material for: Type 2 Diabetes Causally Reduces Circulating Vitamin D Levels: A Multi-Ancestry Mendelian Randomization Study
Source: Nutrients. 2026 Jun 16;18(12):1944. doi: 10.3390/nu18121944 (PMC13305945; doi:10.3390/nu18121944)
Supplement: Supplementary file 1 [file nutrients-18-01944-s001.zip › Supplementary Table S6.xlsx]

## Sheet: Sheet1
Supplementary Table S6a: The effect of vitamin D polygenic score (PGS) derived from variants representing top vitamin D associated genes on cardiometabolic traits in UK Biobank and AIDHS/SDS cohorts
	Europeans			AIDHS/SDS			South Asians			Africans
Trait	Beta	SE	P	Beta	SE	P	Beta	SE	P	Beta	SE	P
Waist	-0.000132426	4.69655e-05	0.00480772	-8e-05	0.000385544	0.835325	-0.000336518	0.000189911	0.0764314	-0.00164891	0.000426374	0.000112186
Waist-to-hip ratio	-0.0149536	0.00468976	0.00142986	-0.0228099	0.043316	0.598511	-0.00691399	0.0180783	0.702138	-0.089724	0.0433945	0.0387528
Glucose	-0.00096267	0.00168888	0.568674	-0.00599216	0.00866157	0.489106	-0.000778794	0.00494519	0.874867	-0.0236846	0.0135848	0.0813602
Vitamin D	0.0654085	0.00061279	1.29E-385	0.0284739	0.00350535	6.27196e-16	0.0235898	0.00245776	1.07747e-21	0.0542025	0.00592714	1.08447e-19
AIDHS/SDS: Asian Indian Diabetic Heart Study/Sikh Diabetes Study

## Sheet: Sheet2
Supplementary Table S6b: The effect of vitamin D polygenic score (PGS) derived from variants representing top vitamin D associated genes on cardiometabolic diseases in UK Biobank and AIDHS/SDS cohorts
	Europeans		AIDHS/SDS		South Asians		Africans
Disease	OR (95% CI)	P	OR (95% CI)	P	OR (95% CI)	P	OR (95% CI)	P
Type 2 diabetes	0.998 (0.996-1.001)	0.296798	0.996 (0.982-1.008)	0.494158	0.997 (0.991-1.002)	0.217398	0.980 (0.964-0.997)	0.019306
Coronary artery disease	0.999 (0.997-1.002)	0.48713	0.967 (0.950-0.983)	0.0658456	0.995 (0.990-1.001)	0.0570868	0.978 (0.956-0.999)	0.0422407
AIDHS/SDS: Asian Indian Diabetic Heart Study/Sikh Diabetes Study
