# Supplementary material for: Type 2 Diabetes Causally Reduces Circulating Vitamin D Levels: A Multi-Ancestry Mendelian Randomization Study
Source: Nutrients. 2026 Jun 16;18(12):1944. doi: 10.3390/nu18121944 (PMC13305945; doi:10.3390/nu18121944)
Supplement: Supplementary file 1 [file nutrients-18-01944-s001.zip › Supplementary Table S7.xlsx]

## Sheet: Sheet1
Supplementary Table S7: The association of T2D risk alleles with vitamin D levels in UK Biobank and AIDHS/SDS cohorts
			Europeans				AIDHS/SDS				South Asians				Africans
Predictor*	SNP	Genes	MAF	Beta	SE	P	MAF	Beta	SE	P	MAF	Beta	SE	P	MAF	Beta	SE	P
1:167829891:G:A	rs55824138	ADCY10	0.0671496	-0.00289383	0.00197498	0.142854	0.108438	-0.0756	0.0404	0.06119	0.102304	-0.0183409	0.0128085	0.152202	0.18479	0.00334077	0.0149838	0.823584
1:88300816:T:G	rs115551498	LMO4	0.00429149	-0.00630729	0.0075581	0.403996	0.0140625	-0.2095	0.106	0.04799	0.0135188	-0.0215585	0.0335651	0.520705	0.000169434	-0.929016	0.446463	0.0375353
1:94929275:G:T	rs1265168	CNN3-DT	0.170174	-0.00265856	0.00131917	0.0438714	0.172813	-0.0719	0.0307	0.01926	0.157586	0.0152418	0.010847	0.160015	0.415973	-0.0160223	0.0126397	0.205054
1:95082123:C:A	rs9437687		0.456434	0.00113931	0.00120983	0.346344	0.455937	-0.0437	0.0231	0.05829	0.452408	0.00147681	0.0106082	0.889288	0.496464	-0.00687821	0.0137197	0.616186
2:129702070:G:A	rs13419343	PPIAP65	0.013283	0.00487416	0.00440886	0.268928	0.131875	-0.0795	0.0334	0.01722	0.140092	0.0154346	0.0132545	0.244277	0.169559	0.013651	0.0176651	0.439742
2:165548870:C:T	rs71426771	CSRNP3	0.0816628	0.00168644	0.00182872	0.356426	0.0565625	-0.0993	0.0482	0.03913	0.0448745	-0.000235139	0.0196131	0.990435	0.00906183	-0.0127421	0.0616793	0.836348
2:238460915:G:A	rs4663309	ASB1,RNU6-234P	0.24483	0.00144085	0.00116212	0.215034	0.255937	-0.052	0.0262	0.04732	0.225035	-0.0285102	0.00969701	0.00329155	0.040035	-0.0609895	0.0302502	0.043876
2:24917658:A:G	rs73920610	ADCY3	0.212104	0.00198225	0.00121398	0.102501	0.255	-0.048	0.0251	0.05585	0.209121	-0.0197413	0.00980789	0.0441731	0.342857	0.00923505	0.0130401	0.478882
2:36212030:C:A	rs143263405	SMIM7P1	0.00434817	0.00527493	0.00751737	0.482868	0.0171875	-0.1869	0.0885	0.03476	0.0109991	-0.0361153	0.0371982	0.331634	0.00050813	0.0559198	0.257971	0.828405
3:130514671:G:A	rs2132827	COL6A5	0.269874	-0.000732515	0.00111867	0.51259	0.444063	-0.0668	0.0215	0.001888	0.457957	0.00345836	0.00806092	0.667916	0.296108	-0.0163535	0.0130713	0.211
3:7607378:G:A	rs143617198	GRM7	0.0138495	-0.00171448	0.00425596	0.687065	0.076875	-0.1079	0.047	0.0218	0.040031	-0.0373226	0.0207268	0.071794	0.00102564	-0.459286	0.181751	0.0115563
4:153333364:A:G	rs72729647	TRIM2	0.222891	0.000414662	0.00118737	0.726919	0.318125	-0.0379	0.0228	0.09719	0.316803	-0.0179253	0.00840136	0.0329051	0.0970528	0.0127662	0.0192906	0.50816
4:81522538:A:G	rs2011208	RASGEF1B,RNU5A-2P	0.0173384	0.00129437	0.00379298	0.732913	0.0253125	-0.1337	0.0731	0.06733	0.0242253	0.000858617	0.0257008	0.97335	0.048917	-0.0246471	0.0277735	0.374925
4:81542115:A:G	rs28647868	BMP3,CFAP299	0.0445661	-0.00088199	0.00239526	0.712706	0.0703125	-0.1424	0.0456	0.001799	0.0784327	0.00328423	0.0150829	0.827634	0.0656042	-0.00455201	0.0244718	0.852451
6:149840106:A:G	rs11968879	LRP11	0.00705324	0.00204761	0.00589318	0.728251	0.116562	-0.0826	0.0377	0.02839	0.0760771	-0.0011701	0.0147164	0.936629	0.416667	0.00541305	0.0114995	0.637877
7:136725234:T:C	rs578017384	PSMC1P3,ZP3P2	7.19116e-06	0.119494	0.184377	0.516922	0.0153125	-0.2154	0.0928	0.02026	0.0115859	-0.0284978	0.0373571	0.445579	0	-
7:16286476:G:A	rs73298615	CRPPA	0.128999	-0.00414438	0.00147375	0.00492162	0.134375	-0.0578	0.0308	0.0607	0.135364	0.00446476	0.0112869	0.692433	0.0635163	-0.0651071	0.023155	0.0049592
7:20043374:C:A	rs112211835	LOC101927668	0.0341245	0.00400024	0.00272706	0.142413	0.1325	-0.0816	0.0363	0.02477	0.109467	-0.0290527	0.0125907	0.0210554	0.0609155	0.0143882	0.0247035	0.560319
7:20067183:C:T	rs17142371	LOC101927668	0.102694	0.0018207	0.00164202	0.267509	0.244062	-0.0983	0.0269	0.0002643	0.23125	-0.0153412	0.00975826	0.115968	0.109098	0.00569841	0.0200076	0.775811
8:133209259:C:T	rs4330674	CCN4	0.418115	-0.00153724	0.00108694	0.157278	0.381875	-0.0565	0.0219	0.009796	0.324635	-0.0014343	0.0108092	0.894442	0.5	0.03728	0.0158997	0.0191596
8:15852710:A:G	rs2736064	SGCZ	0.00335583	-0.00275777	0.0085897	0.748169	0.025	-0.0985	0.0592	0.096	0.0154386	0.025776	0.0321752	0.423093	0.000688231	-0.00698096	0.223981	0.975138
10:10844885:G:A	rs10795827	CELF2	0.402215	0.00177384	0.00101281	0.0798758	0.374688	-0.0501	0.0216	0.02064	0.360823	-0.00206267	0.00829429	0.803611	0.411319	-0.0262791	0.0129076	0.0418623
10:120821133:T:C	rs12219908	WDR11-AS1	0.148432	0.00215033	0.0013937	0.122857	0.182812	-0.0698	0.027	0.009641	0.189912	-0.0160081	0.0101609	0.11519	0.0551534	-0.0117945	0.0256509	0.645689
10:21149480:A:G	rs12261588	NEBL	0.138175	0.00225872	0.00143774	0.116177	0.185	-0.0607	0.0288	0.03532	0.189873	0.00138443	0.0106588	0.89666	0.0886662	0.00170004	0.0223242	0.939304
10:28322814:T:C	rs112651569	MPP7-DT	0.0171705	-0.00297682	0.00380448	0.433949	0.0390625	-0.1383	0.0618	0.02524	0.0319641	0.00596486	0.0225232	0.791146	0.00603865	-0.135979	0.076024	0.0737793
10:98428349:A:G	rs10883094	HPS1	0.242075	-0.00252267	0.00117104	0.0312237	0.400938	-0.0597	0.0218	0.0061	0.389544	0.0013758	0.00847898	0.871105	0.243514	0.00374787	0.0145149	0.796267
11:99333502:T:C	rs11600851	CNTN5	0.316255	-0.000928531	0.00107267	0.386697	0.332813	-0.0395	0.0225	0.07929	0.305611	-0.00144567	0.00885362	0.870298	0.0869801	0.000843855	0.0212465	0.968321
13:114144049:T:C	rs2382725	RASA3,C13orf46	0.258097	0.000137993	0.00116722	0.905891	0.258125	-0.0543	0.0256	0.03381	0.225348	-0.00201449	0.00968859	0.835295	0.158654	-0.0183426	0.0190689	0.336206
14:32902337:C:T	rs7142315	MTCO1P2,RN7SL660P	0.390273	-0.00295093	0.00103997	0.00454678	0.354063	-0.0495	0.0224	0.02731	0.29449	0.00689621	0.00998396	0.489764	0.34127	-0.0254874	0.0178457	0.153432
21:39956159:G:A	rs996127	PCP4	0.412314	0.0011136	0.00102015	0.275008	0.31875	-0.0384	0.0223	0.08484	0.304833	0.00369591	0.00897727	0.680575	0.231346	-0.0232502	0.0155576	0.135191
T2D risk causing SNPs that were part of the European T2D polygenic risk score were selected to understand its effect on vitamin D levels.
AIDHS/SDS: Asian Indian Diabetic Heart Study/Sikh Diabetes Study
