# Supplementary material for: Type 2 Diabetes Causally Reduces Circulating Vitamin D Levels: A Multi-Ancestry Mendelian Randomization Study
Source: Nutrients. 2026 Jun 16;18(12):1944. doi: 10.3390/nu18121944 (PMC13305945; doi:10.3390/nu18121944)
Supplement: Supplementary file 1 [file nutrients-18-01944-s001.zip › Supplementary Table S8.xlsx]

## Sheet: Europeans
Supplementary Table S8a: The mean vitamin D levels across the age of T2D onset and duration of T2D in the UK Biobank Europeans
Age of T2D onset (years)	VitD levels (nmol/L)	F	P		Duration of T2D (years)	VitD levels (nmol/L)	F	P
17-30	41.38+23.83	79.99	1.79e-51		0-10	42.16+22.68	0.72	0.54
31-50	38.51+22.05				11-20	41.24+22.90
51-60	41.12+22.75				20-30	43.50+25.56
61-70	44.63+22.63				30-46	38.59+23.15
Values are displayed in mean±SD; T2D: Type 2 diabetes

## Sheet: AIDHS
Supplementary Table S8b: The mean vitamin D levels across the age of T2D onset and duration of T2D in the AIDHS/SDS cohort
Age of T2D onset (years)	VitD levels (nmol/L)	F	P		Duration of T2D (years)	VitD levels (nmol/L)	F	P
13-40	34.07+39.12	6.68	0.000175		0	44.26+45.18	15.54	5.58e-10
40-50	34.13+37.84				1-5	32.73+36.11
51-60	38.16+40.46				6-10	32.00+35.20
61-92	45.21+45.43				11-40	28.66+33.03
Values are displayed in mean±SD; T2D: Type 2 diabetes; AIDHS/SDS: Asian Indian Diabetic Heart Study/Sikh Diabetes Study
