# Supplementary material for: Type 2 Diabetes Causally Reduces Circulating Vitamin D Levels: A Multi-Ancestry Mendelian Randomization Study
Source: Nutrients. 2026 Jun 16;18(12):1944. doi: 10.3390/nu18121944 (PMC13305945; doi:10.3390/nu18121944)
Supplement: Supplementary file 1 [file nutrients-18-01944-s001.zip › Supplementary Table S9.xlsx]

## Sheet: Sheet1
Supplementary Table S9: The effect of T2D polygenic risk score on cardiometabolic diseases in UK Biobank and AIDHS/SDS cohorts
	Europeans			AIDHS/SDS			South Asians			Africans
Disease	Beta	SE	P	Beta	SE	P	Beta	SE	P	Beta	SE	P
Coronary artery disease	0.018	0.003	4.95e-10	10.773	3.066	0.00044	0.238	0.046	1.66e-07	0.955	0.325	0.003
Acute Ischemic Stroke	0.091	0.002	3.08e-308	1.349	0.795	0.842	1.178	0.05	4.92e-118	4.503	0.211	1.15e-94
AIDHS/SDS: Asian Indian Diabetic Heart Study/Sikh Diabetes Study
